# Supplementary material for: Predictive Modeling of Proteins Encoded by a Plant Virus Sheds a New Light on Their Structure and Inherent Multifunctionality
Source: Biomolecules. 2024 Jan 2;14(1):62. doi: 10.3390/biom14010062 (PMC10813169; doi:10.3390/biom14010062)
Supplement: Supplementary file 1 [file biomolecules-14-00062-s001.zip]

Archive with 10 entries (10 files):
- biomolecules-2773710-Figure S1 Coat protein 2C CP alignment.pdf
- biomolecules-2773710-Supplementary_materials_captions.pdf
- biomolecules-2773710-Table S1. Accessions.xlsx
- biomolecules-2773710-Table S2 Amino acid sequences.xlsx
- biomolecules-2773710-Table S3. Prediction performance.xlsx
- biomolecules-2773710-Table S4. Functional predictions.xlsx
- biomolecules-2773710-Table S5. localization_suppl_table.xlsx
- biomolecules-2773710-Table S6. Nucleotide binding-site prediction table based on NsitePred.xlsx
- biomolecules-2773710-Table S7. Binding_Target_prediciton_table.xlsx
- biomolecules-2773710-Table S8. transmem_suppl_table.xlsx
