# Supplementary material for: Predictive Modeling of Proteins Encoded by a Plant Virus Sheds a New Light on Their Structure and Inherent Multifunctionality
Source: Biomolecules. 2024 Jan 2;14(1):62. doi: 10.3390/biom14010062 (PMC10813169; doi:10.3390/biom14010062)
Supplement: Supplementary file 1 [file biomolecules-14-00062-s001.zip › biomolecules-2773710-Table S1. Accessions.xlsx]

## Sheet: Sheet1
Table S1. Accessions of grapevine fanleaf virus used in this study.
Grapevine fanleaf virus RNA molecule	Strain	NCBI Accession
RNA1	F13	NP_619689.1
RNA1	GHu	AFM91094.1
RNA2	F13	NC_003623.1
RNA2	GHu	ABR09917.1
RNA3	CO2	MH383244.1
RNA3	F13	NC_003203.1
RNA3	LR 4/29	ALA99080.1
RNA3	Py17	UZF66112.1
RNA3	REF KE1	ALA99135.1
RNA3	SACH44	AGT42202.1
RNA3	SWT6	KX034963.1
RNA3	ZUP 1/4 c2	ALA99154.1
