# Supplementary material for: Predictive Modeling of Proteins Encoded by a Plant Virus Sheds a New Light on Their Structure and Inherent Multifunctionality
Source: Biomolecules. 2024 Jan 2;14(1):62. doi: 10.3390/biom14010062 (PMC10813169; doi:10.3390/biom14010062)
Supplement: Supplementary file 1 [file biomolecules-14-00062-s001.zip › biomolecules-2773710-Table S2 Amino acid sequences.xlsx]

## Sheet: Sheet1
Table S2. Amino acid sequences curated for use in this study pertaining to proteins encoded by grapevine fanleaf virus and the associated strain and NCBI available accessions.
Strain	Amino acid length	Protein	Amino acid sequence
F13	416	1A	MWQVPEGSQCCCTGKSFSNAEAKELRYVCSCWMSTRLVKAEAPPQQSRKSGIAPTPLKSKGTIQVSLPKATGVKPSIHKSKGASVAPAPLLKQRCEVVVQYGPPADIELVYPPLVREEEKSSNIVVLPPTQKVEVRVPVCCAPKWMVAIPKPPVKLAPKASKLRFPKGAVAYNGVNFIDTKGKVVLSEGAKRILRGIRVAAKQRLRAARRSAACKKVRAKRALAEFEAIVQSERLDQLKTGFQVVLPAPKMSCSLKEAAPSTTSVVVVKKRKLPRLPKILPEQDFSCLEGFDWGEKSHPVEVDIEDDWILVEKPVLKRQAVQTAQGRATEALTRFAATSGFSLGAHQKVEDFASSGEAEYLMAGEFADLCLLSLVYNDAPTLSATIEELRDSKDFLEAI…
F13	801	1B	APFKQWASAAKQMAKGVGTMVGDFTRAAGAAVVISFDMAVEFLQDKALKFCKRIFDVTMAPYLQHLASAHSILKKIWEKLSEWMESLKSKASLALEVMRQHAIFALGAMVIGGVVVLVEKVLIAAKIIPNCGIILGAFLTLFFASLGLTALECTAEEIFRMHACCKSAIYSMYSVAEPTMADEGESHTMGATQGLDNAIQALTRVGQSMISFKLGSFSYYAKIAQGFDQLARGKRAIGELTSWLIDLVGSIYSQVSGQESTFFDELSTIVCLDVRAWLLKSKRVRLQVETMAIGDRITLDTIAKLLEEGHKILVTAAGVPRKTSADFTMCIKEEVSKLEEVHARTACAGINEGMRAFPFWVYIFGASQSGKTTIANSIIIPALLEEMNLPKSSVYSRPK…
F13	24	1C	SEPRLEERYSPRNRFVSRISKIRG
F13	219	1D	EGPSKGQGEHEELVTELYYYCDGVKKLISTCWFKGRSLLMTRHQALAVPIGNEIEVIYADGTTKKLVWPGRQEDGNCKGFVEFPENELVVFEHPHLLTLPIKYEKYFVDDADRQISPNVAVKCCVARLEDGIPQFHFWSKYATARSEVHTLKDEGGGNVYQNKIRRYIVYAHEAKKYDCGALAVAVIQGIPKVIAMLVSGNRGVTYSSVIPNYSSSFIR
F13	824	1E	GEVPYVPEDGLVSRGYRKVGYLHASDAPHVPSKTSFMKVPDELCFPYPDPKQPAILSAEDERLKGTIHEGYTPLRDGMKKFAEPMYLLEEKLLDEVAGDMVQTWYDPGEFLEDISLDQAINGDMDEEYFDPLVMDTSEGYPDVLDRKPGEKGKARFFVGEPGNRAFVAGCNPEKAYYQLEEDSKTKIPSLVSIETPKDERLKRSKIDTPGTRLFSVLPLAYNLLLRVKFLSFSRLLMKKRGHLPCQVGINPYSREWTDLYHRLGELSDVGYNCDYKAFDGLITEQILSTIADMINAGYRDPVGNRQRKNLLLAICGRLSICGNQVYATEAGIPSGCALTVVLNSIFKELLMRYCFKKIVPPVYKECFDRCVVLITYGDDNVFTVAQSVMQYFTGDALKM…
F13	257	2A	MGKFYYSNRRLACWAAGKNPHLGGSVEQWLAAINTDPSFRQTVKEDVQENREQPTAVRMFSWKVGSGPIDNPEKCDWHFVLTGERPAPSRPVKADEVVVVPQPKKVVIPTPPPPPAPYFRAVGAFAPTRSEFVRAIVERLTRLREESRAAALFAELPLEYPQGAPLKLSLAAKFAMLKHTTWRKWYDTSDERLLEAHPGGPCLPPPPPIQNPPSFQERVREFCRMKSCTKAFALETSLGLNKAWVGLVDIPSTSVCC
F13	348	2B	ADGKTTGGQTIAQEADPLQHRISTSVAPGRAQWISERRQALRRREQANSFEGLAAQTDMTFEQARNAYLGAADMIEQGLPLLPPLRSAYAPRGLWRGPSTRANYTLDFRLNGIPTGTNTLEILYNPVSEEEMEEYRDRGMSAVVIDALEIAINPFGMPGNPTDLTVVATYGHERDMTRAFIGSASTFLGNGLARAIFFPGLQYSQEEPRRESIIRLYVASTNATVDTDSVLAAISVGTLRQHVGSMHYRTVASTVHQAQVQGTTLRATMMGNTVVVSPEGSLVTGTPEARVEIGGGSSIRMVGPLQWESVEEPGQTFSIRSRSRSVRIDRNVDLPQLEAEPRLSSTVR
F13	504	2C	GLAGRGVIYIPKDCQANRYLGTLNIRDMISDFKGVQYEKWITAGLVMPTFKIVIRLPANAFTGLTWVMSFDAYNRITSRITASADPVYTLSVPHWLIHHKLGTFSCEIDYGELCGHAMWFKSTTFESPRLHFTCLTGNNKELAADWQAVVELYAELEEATSFLGKPTLVFDPGVFNGKFQFLTCPPIFFDLTAVTALRSAGLTLGQVPMVGTTKVYNLNSTLVSCVLGMGGTVRGRVHICAPIFYSIVLWVVSEWNGTTMDWNELFKYPGVYVEEDGSFEVKIRSPYHRTPARLLAGQSQRDMSSLNFYAIAGPIAPSGETAQLPIVVQIDEIVRPDLSLPSFEDDYFVWVDFSEFTLDKEEIEIGSRFFDFTSNTCRVSMGENPFAAMIACHGLHSGV…
GHu	416	1A	MWQVPEGSQCCCTGKSFSNAEAKELRYVCSCYMSTRLVKAEAPPQQPRKSGIAPTPLKSKGTVQVPFPKAAGVKPSIQKSKGASVAPTPLLKQRCEVVVQYGPPADIELVYPPLVREEEKSSNKVVLPPTPKVEIGVPACCAPKWMVAIPKPPVRLAPKASKLRFPKGAVAYNGVNYIDIKGKVVLSEGAKRILKGIRVATKQRLRAARRSAACKKVRAKRALATFEAIAQSERLDQLDTGFQVVLPAPKMSCFLREAAPSTTSVVVVKKRKLLKLPKILPEQDFSCLEDFDWGEKSHPIEVDIEDDWVLVEKPVLKRQAAQTARGRATEALTRFAATSGFSLGAHQKVEDFASLGEVEYLMAGEFADLCLQSLVYNDAPMLSATIEELGDSKDFLEAV…
GHu	801	1B	APFRQWASAAKQMAKGVGTMIGDFTRAAGAAVIISFDMAVEFLQDKALKFCKRIFDVTMAPYLQHLASAHSILKKIWEKLSEWMESLKSKASLALEVMAQHAIFALGAMVIGGVVVLVEKVLIAAKIIPNCGIILGAFLTLFFASLGLTALECTAEEIFRMHACCKSAIYSMYSVEEPTMVGEGESHTMGATQGLDNAIQALTRVGQSMISFKLGSFSYYAKIAQGFDQLARGKRAIGELTSWLIDLVGSIYSQVSGQESTFFDELSTIVCLDVRAWLLKSKRVRLQVETMAIGDRITLDTIAKLLEEGHKILVTAAGVPRKTSADFTMCIKEEVSKLEEVHARTACAGINEGMRTFPFWVYIFGASQSGKTIMANSVVIPALLEEMNLPKSSVYSRPK…
GHu	24	1C	SEPRLEERYSPRNRFVSRISKIRG
GHu	219	1D	EGPSKGQGEHEELVTELYYYCDGVKKLISTCWFKGRSLLMTRHQALAVPIGNEIEVIYADGTTKKLVWPGRQEDGNCKGFVEFPENELVVFEHPHLLTLPIKYEKYFVDDADRQISPNVAVKCCVARLEDGIPQFHFWNKYAMARSEVHTLKDEGGGNVYQNKIRRYIVYAHEAKKYDCGALAVAVIQGTPKVIAMLVSGNRGVTYSSVIPSYSSSYVR
GHu	824	1E	GEVPYVPEDGLVTRGYRKVGYLRAPDAPHVPSKTSFMKVPDELCFPYPDPKQPAILSAEDVRLKGTFHEGYTPLKEGMRKFSEPIHLLEEKLLDEVAGDMVQTWYDPGEFLEDISLEQAINGDMDEEYFDPLVMDTSEGYPDVLDRKPGEKGKARFFVGEPGSRVFVAGCNPEKAYYRLEEDSKTKVPSLVSIETPKDERLKRSKIDTPGTRLFSVLPLAYNLLLRVKFLSFSRLLMKKRGHLPCQVGINPYSREWTDLYHRLGELSDTGYNCDYKAFDGLITDQILSVIADMINAGYRDPVGNRQRKNLLLAISGRLSVCGNQVYVTEAGIPSGCALTVVLNSVFNELLMRYCFKKIVPPLYKECFDRCVVLITYGDDNVFTVAQSVMQYFTGDALKL…
GHu	258	2A	MGKFYYSNRRLACWAAGKNPHLGGSVEQWLAAINTDSSFRQTVKEDVQENRNEPTAIRMFSWKIGFGPIDNPEKCDWHFVLTGERPMQPTEPVKAHEVVVVPQPKRVVIPSPPPPPTPYFRAVGAFAPTRSGFIRATVERLSQEREESRAAALFAELPLEYPQGAPLKLSLAMKFATLKHTTWRKWYDTSDERLFGTHPGGPCLPPPPSIQKPLSFGERLQAALSRQSCARAFALETSLGLNMAWVGTAAIPSTSVCC
GHu	348	2B	ADGRTTGGQTIAQEADPLNHRVSSNTAPGRAAWISERRSALRRREQAQSLQGLAAQTDMTFEQARNAYLGAADMIEQGLPLLPPLRNAYMPRGLWRGPSTRANYTLDFRLNGIPTGENTLEILYNPVADEEMDDYRDRGMSAVVIDALEIAINPFGMPGNPTDLTVVATYGHERNMERAFIGSSSTFLGNGLARAIFFPGLQYSQEEPRRESLIRLYVASTNATVDPDSVLAAISVGTLRQHIGSLHYRTVASSVHTAQVQGTTLRATMMGNAVVVSPEGGLVTGVPEANVHIGGNSSMRMVGPLAWENIEEPGQTFSIRSRSRSVRVDRNVDLPQLEAEPRLSSTVR
GHu	504	2C	GLAGRGVVYIPKDCQANRYLGTLDIRDMIADFKGVQYEKWITAGLVMPTFKIVVRLPANAFTGLTWVMSFDAYNRITSRITTSADPVYTLSVPHWLIHHKSGTFSCEIDYGELCGHAMWFKTTTFESPRLHFTCLTGNNKELAADWQAVVELYAELEEATSFLGKPTLVFDPGVFNGKFQFLTCPPIFFDLTAVTALRSAGLTLGQVPMVGTTKVYNLNSALVSCVLGMGGTIKGKVHICAPIFYSIVLWVVSEWNGTTMDWNELFKYPGVYVEEDGSFEVKIRSPYHRTPARLLAGQSQRDMSSLNFYAVAGPIAPSGETARLPIVVQIEEIVRPDLSMPSFEDDYFVWVDFSEFTLDKEEIEIGSRFFDFTSSTCRVSMGENPFAAMIACHGLHSGI…
CO2	338	3A	MSSHANAVSSFHSPRVSVEILVPTKYAKLFTLKQLTRMLALSCKHRARQAANPVSKRTSRDRNGSKIMGQGPSAVGPQVSKGHKQQCDGGASLAPVKSKRAVRREKRRAAAKKAKAKTETTLVQKAGPRVQTPKALKQASYSSSLLLNPSGVQSKMGTLSKFPKTKNAPRSNEGGFTLTSITPVECREEAARRFHPITGTFRGAPGFCVRSREGCGSCAACEAKLVQLGFCRSFDQIGTSRVIRVDSMKKESSDDMASPSASEPVGFWAPAEKQAPREGRPIRRCDVVTLARVTPVLRMLRKVDPTFVDSRLLWEAAHRTVFPQRVCVYPHGCFGDLG
F13	341	3A	MDSYVTVDPSFHSPRISLEILVPTKYAKLFTLKQLSRMLALSCKHRARQAANPVSKRTSRDRNGSKTMGQGPSAVAPQVSKGHNQQVDGGVCLAPVKSKRAVRREKRRTAAKKATNKAKTETKLVKKGGSSIHAPKAPKRTSYLSSLLSSPSGAKAKMGALSKPPQTKNAPDANEGGFTLTAITPAECRAEARRRFHPITGSSRGPYGFCTRSREGCGVCADCVEKKAHLDFNRSFDTIGTSRVIRVDSMMEEVAEDLASPSVLEPSGFWAPAEKQAPSGEGHSRRRCDVVTLARVTPVLRMLRKVDPTLVDNRLLWEAAFRTVFPQRKCVYPHGCFCDRG
LR 4/29	265	3A	VAPRVSPGHKQQSDGGVGLAPMKSKRAVRRARRRAAAKKAKAKTGTTPVQKVGLPQTGGSKGQASYLFSLASGASPVKSKMEVVSSPPQTKKAPVTGKGAFTLTAITPVECRKRAGSNFHPITGSFRAINAGLNAFCTRSREGCGECKACVDKFCSLGFSRSFGQIGTSCVIQVEAVNGDPSGEMDSPSAAEPPGFWAPAEMQAPSGEGRSLKRCDVVTLARVTPVLRMLRKADPTLVDSKLLWESAFRTVFPQRKCVYPHGCFA
Py17	301	3A	MLALSCKHRARQAANPVSKRTSRDRNGSKIMGQGPSAVGPQVSKGHKQQCDGGASLAPVKSKRAVRREKRRAAAKKAKAKTETTLVQKAGPRVQTSQGPKQATYLSSLLSNPAGVKSKMGTLSKFPQTKNAPRSNEGGFTLTSITPAECRTEAARRFHPITGTVRGASGFCMRSREGCGSCAACETKLAQLGFDQSFDRIGTSRVIRVDSMKKESSDDMASPSASEPVGFWAPAEKQAPREGRPIRRCDVVTLARVTPVLRMLRKADPTFVDSRLLWEAAHRTVFPQRICAYPHGCFGDLE
REF KE1	265	3A	VGPRVSPGHKQQSDGGVGLAPVKSKRAVRRARRRAAAKKAKAKTGTTPVQKVGLPQTGGSKGRASYLFSLVSGTSPVKSKMEVVSAPPQTKRAPVTGKGAFTLTAITPVECRKREGRGFHPITGSFRALNAGLNAFCTRSREGCGECKACVDKFCSLGFSRSFDQIGTSRVIQVEAVNGDPSGEMDSPSAAEPPGFWAPAEMQAPSGEGRSLKRCDVVTLARVTPVLRMLRKADPTLVDSKLLWESAFRTVFPQRKCAYPHGCFA
SACH44	338	3A	MGSRINVNPSFSSPRVSLEILVPTKYAKLFTLKQLTRMLALSCKHRARQAANPVSKRTSRDRNGSKTMGQGPPAVDPRVSKGHKQQTDGGGSLPPVKSKRALRREKRRTAAKKAKAKAGTQPVIKAGPCVQASMEPKRASYLSSLLSNPSGAKAKMGALSKPSQTKNAPRASEGGFTLTSISPAECREEAARRFHPITGTPKGTAGFCVRSREGCGSCAACESRQAQLRFLGSFDRINTTRVIRVDSVNQESSDDMASPSASEPTGFWAPAEKQAPREGRPIRRCDVVTLARVTPVLRMLRQVDPTFVDNRLLWEAAHRTVFPQRKCAYPFGCFGDLR
SWT6	339	3A	MDSHVTVKPSLHSPRVSVEILVPTKYAKLFTLKQLTRMLVLSCKHRARQAANPVSKRTSRDRNGSKIMGQGPTAVGPQVSKGHKQQFDGGASLAPVKSKRAVRREKRRAAAKKARAKTETTLVKRGGPSVHAPQRREQAIYSSSLLSNAAGAKTRLGALSKPPQTNNAPRANEGGFTLTSISPVECREEAARRFHPITGTLRGASGFCTRSREGCGSCTACVARQVQLGFERSFDVIGTSRVIRVDSMKGEAADDMASPSASEPVGFWAPAEKQAPTREGRPIKRCDVVTLARVVPVLRMLRKVDPTFVDNRLLWEAAHRTVFPQRKCAYPAGCFGDYW
ZUP 1/4 c2	268	3A	VGPQVSPGHKQQSDGGVGLAPVKSKRAVRRARRRAAAKKAKAKTGTTPVTKVGHPQTGKPRGRASYLSSLVTGVFPVKSKMEVVSSPSQTKKAPVTDKGGFTLTSITPVECRERAGRNFHPITGSFRALNAGLNAFCTRSREGCGECRACVDKFCSLGFSRSFNQIGTTRVIQVEAVNGDPSGEMDSPCAWEPPGFWAPAEMQAPSGEGRSLKRCDVVTLARVTPVLRMLRRADPTLVDSKLLWESAFRTVFPQRKCVYPHGCFCNSG
