# Supplementary material for: Predictive Modeling of Proteins Encoded by a Plant Virus Sheds a New Light on Their Structure and Inherent Multifunctionality
Source: Biomolecules. 2024 Jan 2;14(1):62. doi: 10.3390/biom14010062 (PMC10813169; doi:10.3390/biom14010062)
Supplement: Supplementary file 1 [file biomolecules-14-00062-s001.zip › biomolecules-2773710-Table S3. Prediction performance.xlsx]

## Sheet: Sheet 1
Table S3. Reporting metrics for protein prediction softwares in the determination of protein structure. Programs include AlphaFold2, D-I-TASSER, trRosetta, Robetta, ESMFold, as well as the sequence specific Phyre2 server. Associated metrics of predicted/estimated template modeling (TM) score (pTM/eTM), TM-align scores to known PDB structures, predicted global distance test (GDT), predicted local …
		AlphaFold2			D-I-TASSER			trRosetta		Robetta	ESMFold		Phyre2		C-I-TASSER*			D-I-TASSER MTD*			average pLDDT	average TM	average QMEANDisCo Global	Combined TASSER Suite
Protein	Strain	pTM	pLDDT	QMEANDisCo Global	eTM	TM-align	QMEANDisCo Global	eTM	pLDDT	Predicted GDT	pTM	pLDDT	Alignment Coverage (%)	Confidence (%)	eTM	TM-align	QMEANDisCo Global	eTM	TM-align	QMEANDisCo Global
1A	F13	0.28	67.2	0.47	0.37	0.41	0.49	0.254	53.19	0.39	0.192	45.853	0.23	0.076	0.28	0.85	0.28				55.4143	0.396	0.413333	0.85
1B	F13	0.47	66.5	0.54				0.64	79.49	0.62	0.431	60.409	0.26	0.998				0.66	0.85	0.31	68.7997	0.54025	0.425	0.85
1C	F13	0.26	67.9	0.59	0.27	0.64	0.51	0.406	75.59	0.79	0.238	74.744									72.7447	0.4668	0.55	0.64
1D	F13	0.88	89.41	0.54	0.85	0.78	0.51	0.907	82.15	0.73	0.857	80.824	0.95	0.995							84.128	0.8308	0.525	0.78
1E	F13	0.65	88.01	0.62				0.745	78.62	0.77	0.645	65.364	0.61	1				0.26	0.86	0.43	77.3313	0.7025	0.525	0.86
2A	F13	0.34	64.13	0.41	0.39	0.51	0.4	0.296	62.44	0.49	0.201	42.331	0.36	0.567							56.3003	0.3674	0.405	0.51
2B	F13	0.53	48.05	0.4	0.62	0.46	0.31	0.525	62.31	0.52	0.439	49.304	0.23	0.067							53.2213	0.4948	0.355	0.46
2C	F13	0.9	91.68	0.83	0.7	0.98	0.67	0.924	82.69	0.84	0.815	75.044	0.99	1							83.138	0.8918	0.75	0.98
1A	GHu	0.38	64.74	0.5	0.4	0.42	0.36	0.252	64.04	0.36	0.167	39.92	0.24	0.231	0.28	0.83	0.29				56.2333	0.4015	0.383333	0.83
1B	GHu	0.6	76.66	0.53				0.596	79.47	0.62	0.424	59.176	0.26	0.998				0.48	0.87	0.31	71.7687	0.56	0.42	0.87
1D	GHu	0.88	90	0.54	0.88	0.78	0.5	0.892	80.67	0.74	0.843	79.075	0.94	0.997							83.2483	0.827	0.52	0.78
1E	GHu	0.65	87.55	0.64				0.773	78.85	0.78	0.647	66.355	0.62	1				0.566	0.87	0.46	77.585	0.7125	0.55	0.87
2A	GHu	0.35	62.74	0.42	0.43	0.44	0.47	0.3	62.69	0.48	0.2	40.747	0.31	0.72	0.28	0.45	0.31				55.3923	0.37	0.4	0.45
2B	GHu	0.54	50.16	0.39	0.66	0.44	0.44	0.489	62.54	0.5	0.412	48.839	0.4	0.075							53.8463	0.4762	0.415	0.44
2C	GHu	0.8	78.78	0.7	0.78	0.98	0.75	0.913	82.79	0.84	0.804	72.926	0.99	1							78.1653	0.8674	0.725	0.98
3A	CO2 (338)	0.266	49.35	0.42	0.3	0.44	0.51	0.1	51.59	0.38	0.158	44.06	0.24	0.084	0.22	0.4	0.36				48.3333	0.290667	0.43	0.4
3A	F13 (341)	0.259	48.32	0.42	0.35	0.4	0.37	0.146	56.94	0.4	0.177	44.415	0.23	0.266	0.25	0.43	0.37				49.8917	0.302	0.386667	0.43
3A	KE1 (265)	0.27	55.43	0.44	0.38	0.44	0.42	0.157	50.3	0.4	0.188	42.227	0.29	0.326	0.27	0.45	0.37				49.319	0.3175	0.41	0.45
3A	LR 4/29 (265)	0.26	55.51	0.42	0.41	0.43	0.43	0.1	54.38	0.37	0.226	46.652	0.29	0.276	0.26	0.41	0.33				52.1807	0.299333	0.393333	0.41
3A	Py17 (301)	0.255	57.33	0.45	0.31	0.42	0.46	0.13	51.81	0.41	0.161	44.758	0.27	0.063	0.24	0.44	0.41				51.2993	0.302667	0.44	0.44
3A	SACH44 (338)	0.28	49.34	0.5	0.4	0.4	0.5	0.161	60.53	0.39	0.156	42.14	0.089	0.2	0.26	0.41	0.37				50.67	0.2995	0.456667	0.41
3A	SWT6 (339)	0.29	46.44	0.45	0.41	0.41	0.42	0.1	56.49	0.36	0.156	41.894	0.19	0.121	0.24	0.45	0.26				48.2747	0.294333	0.376667	0.45
3A	ZUP c2 (268)	0.265	56.91	0.43	0.34	0.45	0.46	0.21	50.4	0.41	0.146	39.312	0.29	0.098	0.25	0.42	0.4				48.874	0.316833	0.43	0.42
1AB	F13																	0.48	0.77					-	-
	Average confidence per program across GFLV proteins	0.463261			0.486842	0.538421		0.435478		0.547391	0.377522	54.19	0.421773	0.507182	0.257273	0.503636		0.4915	0.8625
	Per GFLV genome strain 'F13'	0.507667			0.507143	0.597143		0.538111		0.616667	0.443889	59.8098	0.4825	0.621125	0.265	0.64		0.46	0.855							0.633043
	Proteins covered by D-I-TASSER comparison	0.436053			0.486842	0.538421		0.382211		0.515789	0.344	52.3718	0.418278	0.397889	0.257273	0.503636		-	-
	Satellite Sequences	0.268125			0.3625	0.42375		0.138		0.39	0.171	43.1823	0.236125	0.17925	0.24875	0.42625		-	-
