# Supplementary material for: Predictive Modeling of Proteins Encoded by a Plant Virus Sheds a New Light on Their Structure and Inherent Multifunctionality
Source: Biomolecules. 2024 Jan 2;14(1):62. doi: 10.3390/biom14010062 (PMC10813169; doi:10.3390/biom14010062)
Supplement: Supplementary file 1 [file biomolecules-14-00062-s001.zip › biomolecules-2773710-Table S4. Functional predictions.xlsx]

## Sheet: Sheet1
GenBank Acessions	GFLV Protein	Top Model Produced / Score	Function(s)	Biologically Validated	Citation(s)	Length (Amino acid, nucleotide)	ScanProsite	Number of motifs predicted	AA sequence (confidence score)	Predicted motif (Motif Finder Server)	Molecular Function (MF)			Biological Process (BP)			Cellular Component (CP)
	(a) C-score is the confidence score of predicted GO terms. CscoreGO values range in between [0-1]; where a higher value indicates a better confidence in predicting the function using the template.									https://www.genome.jp/tools/motif/	GO term	Cscore (a)	Name	GO term	Cscore (a)	Name	GO term	Cscore (a)	Name
GFLV-F13 RNA1 (NP_619689.1)	1A VSR	C-I-TASSER (0.85)	Viral silencing supressor	Yes	Choi et al. 2023	416	191-206 (score = 3.000) Bipartite nuclear localization signal profile	2	54-91 (2.2)	COG3889, COG3889, Predicted solute binding protein [General function prediction only].	GO:0015462	0.92	protein-transmembrane transporting ATPase activity	GO:0050658	0.57	RNA transport	GO:0044464	0.99	cell part
									195-269 (0.51)	PHA00452, PHA00452, T3/T7-like RNA polymerase	GO:0005524	0.92	ATP binding	GO:0045184	0.57	establishment of protein localization	GO:0044424	0.98	intracellular part
									386-403 (0.29)	PF12552, DUF3741, Protein of unknown function				GO:0017056	0.12	structural constituent of nuclear pore	GO:0005737	0.94	cytoplasm
																	GO:0043227	0.57	membrane-bounded organelle
																	GO:0044428	0.5	nuclear part
																	GO:0005634	0.5	nucleus
	1B Hel*/VSR	D-I-TASSER-MTD (0.85)	Helicase			801	335-503 (score = 45.016) Superfamily 3 helicase	2	280-379 (0.57)	COG4451, RbcS, Ribulose bisphosphate carboxylase small subunit [Energy production and conversion].	GO:0003968	0.61	RNA-directed RNA polymerase activity	GO:0050794	0.99	regulation of cellular process	GO:0033646	0.91	host intracellular part
							503-573 (score=4.642) MVP (vault) repeat protein		335-503 (4765)	PS51218, Superfamily 3 helicase of positive ssRNA viruses domain profile	GO:0003723	0.5	RNA binding	GO:0044003	0.99	modification by symbiont of host morphology or physiology	GO:0019028	0.85	viral capsid
			Viral silencing supressor	Yes	Choi et al. 2023		Downregulation of SRC activity and MAP kinase signaling…		361-464 (1e-31)	pfam00910, RNA_helicase, RNA helicase.	GO:0022838	0.49	substrate-specific channel activity	GO:0016032	0.99	viral process	GO:0033655	0.76	host cell cytoplasm part
							564-592 (no score) Short-chain dehyrdogenase/reductases family signature		362-384 (0.81)	FP01580, FtsK/SpoIIIE family	GO:0015075	0.49	ion transmembrane transporter activity	GO:0044238	0.98	primary metabolic process	GO:0030430	0.76	host cell cytoplasm
							Active site proton acceptor = 577		564-592	PS00061, Short-chain dehydrogenases/reductases family signature.	GO:0016787	0.41	hydrolase activity	GO:0043170	0.98	macromolecule metabolic process	GO:0019012	0.76	virion
							66-87 Leucine zipper pattern				GO:0005524	0.37	ATP binding	GO:0019054	0.98	modulation by virus of host process	GO:0033648	0.72	host intracellular membrane-bounded organelle
											GO:0004386	0.37	helicase activity	GO:0044033	0.97	multi-organism metabolic process	GO:0044385	0.63	integral to membrane of host cell
											GO:0004197	0.37	cysteine-type endopeptidase activity	GO:0039507	0.97	suppression by virus of host molecular function	GO:0044162	0.63	host cell cytoplasmic vesicle membrane
											GO:0003724	0.33	RNA helicase activity	GO:0039503	0.97	suppression by virus of host innate immune response	GO:0044161	0.63	host cell cytoplasmic vesicle
											GO:0046872	0.28	metal ion binding	GO:0006508	0.97	proteolysis	GO:0016020	0.63	membrane
														GO:0075111	0.96	negative regulation by symbiont of host receptor-mediated signal transduction	GO:0019030	0.49	icosahedral viral capsid
														GO:0009968	0.96	negative regulation of signal transduction	GO:0039618	0.37	T=pseudo3 icosahedral viral capsid
														GO:0039537	0.95	suppression by virus of host viral-induced cytoplasmic pattern recognition receptor signaling pathway	GO:0039714	0.36	cytoplasmic viral factory
														GO:0035897	0.95	proteolysis in other organism	GO:0042025	0.35	host cell nucleus
														GO:0039544	0.82	suppression by virus of host RIG-I activity by RIG-I proteolysis	GO:0005737	0.18	cytoplasm
														GO:0048522	0.79	positive regulation of cellular process
														GO:0010506	0.79	regulation of autophagy
														GO:0044260	0.78	cellular macromolecule metabolic process
														GO:0044249	0.78	cellular biosynthetic process
														GO:0010508	0.78	positive regulation of autophagy
														GO:0009059	0.78	macromolecule biosynthetic process
														GO:0039694	0.77	viral RNA genome replication
														GO:0039520	0.77	induction by virus of host autophagy
														GO:0032774	0.77	RNA biosynthetic process
														GO:0039604	0.69	suppression by virus of host translation
	1C VPg	Robetta (0.79)	Viral genome linked protein			24		1	10	VPg tyrosine residue motif	GO:0016798	0.59	hydrolase activity, acting on glycosyl bonds	GO:0044238	0.51	primary metabolic process	GO:0044444	0.67	cytoplasmic part
																	GO:0009507	0.33	chloroplast
																	GO:0005829	0.33	cytosol
																	GO:0005737	0.33	cytoplasm
																	GO:0005576	0.33	extracellular region
	1D Pro	trRosetta (0.907)	Viral protease	Yes	Morris-Krsinich et al. 1983	220	2-217 (score = 53.079) Picornavirales 3C/3C-like protease domain profile	2	2-217 (5087)	PS51874, Picornavirales 3C/3C-like protease domain profile.	GO:0003824	0.97	catalytic activity	GO:0009987	0.96	cellular process	GO:0016020	0.86	membrane
					Margis and Pinck 1992		Active Site Identified = residues 43,87,179		32-74 (0.02)	PF03262, Coronavirus 6B/7B protein	GO:0003968	0.96	RNA-directed RNA polymerase activity	GO:0044003	0.94	modification by symbiont of host morphology or physiology
					Margis et al. 1994						GO:0004197	0.78	cysteine-type endopeptidase activity	GO:0016032	0.94	viral process
											GO:0005524	0.71	ATP binding	GO:0044238	0.93	primary metabolic process
											GO:0003724	0.71	RNA helicase activity	GO:0043170	0.93	macromolecule metabolic process
											GO:0003723	0.71	RNA binding	GO:0019538	0.91	protein metabolic process
											GO:0005216	0.59	ion channel activity	GO:0039520	0.89	induction by virus of host autophagy
											GO:0005198	0.59	structural molecule activity	GO:0039544	0.84	suppression by virus of host RIG-I activity by RIG-I proteolysis
														GO:0032774	0.78	RNA biosynthetic process
														GO:0039522	0.72	suppression by virus of host mRNA export from nucleus
														GO:0006351	0.7	transcription, DNA-templated
														GO:0001172	0.7	transcription, RNA-templated
														GO:0051259	0.59	protein oligomerization
														GO:0039707	0.59	pore formation by virus in membrane of host cell
														GO:0034220	0.59	ion transmembrane transport
														GO:0019062	0.59	virion attachment to host cell
														GO:0018144	0.59	RNA-protein covalent cross-linking
														GO:0039611	0.58	suppression by virus of host translation initiation factor activity
	1E Pol*/Sd	D-I-TASSER-MTD (0.86)	RNA-dependent RNA polymerase			824	268-392 (score = 12.617) RdRp of positive ssRNA viruses catalytic domain protile	1	48-496 (5e-63)	pfam00680, RdRP_1, RNA dependent RNA polymerase.	GO:0034062	0.68	RNA polymerase activity	GO:0050794	0.99	regulation of cellular process	GO:0033646	0.91	host intracellular part
									190-496 (2e-128)	cd23196, Secoviridae_RdRp, catalytic core domain of RNA-dependent RNA polymerase (RdRp) in the family Secoviridae of positive-sense single-stranded RNA [(+)ssRNA] viruses, in the order Picornavirales.	GO:0003676	0.63	nucleic acid binding	GO:0044003	0.99	modification by symbiont of host morphology or physiology	GO:0019028	0.85	viral capsid
									206-225 (1.3)	cd02016, TPP_E1_OGDC_like, Thiamine pyrophosphate (TPP) family, E1 of OGDC-like subfamily, TPP-binding module;	GO:0004386	0.58	helicase activity	GO:0016032	0.99	viral process	GO:0033655	0.76	host cell cytoplasm part
									268-392 (481)	PS50507, RdRp of positive ssRNA viruses catalytic domain profile.	GO:0035639	0.54	purine ribonucleoside triphosphate binding	GO:0044238	0.98	primary metabolic process	GO:0030430	0.76	host cell cytoplasm
									465-517 (0.043)	PF01279, Parathyroid hormone family	GO:0032559	0.54	adenyl ribonucleotide binding	GO:0043170	0.98	macromolecule metabolic process	GO:0019012	0.76	virion
											GO:0032550	0.54	purine ribonucleoside binding	GO:0019054	0.98	modulation by virus of host process	GO:0033648	0.72	host intracellular membrane-bounded organelle
			Symptom determinant	Yes	Vigne et al. 2013						GO:0008234	0.54	cysteine-type peptidase activity	GO:0044033	0.97	multi-organism metabolic process	GO:0044385	0.63	integral to membrane of host cell
					Osterbaan et al. 2019						GO:0004175	0.54	endopeptidase activity	GO:0039507	0.97	suppression by virus of host molecular function	GO:0044162	0.63	host cell cytoplasmic vesicle membrane
					Osterbaan et al. 2021									GO:0039503	0.97	suppression by virus of host innate immune response	GO:0044161	0.63	host cell cytoplasmic vesicle
					Roy et al. 2023									GO:0006508	0.97	proteolysis	GO:0016020	0.63	membrane
														GO:0075111	0.96	negative regulation by symbiont of host receptor-mediated signal transduction	GO:0019030	0.49	icosahedral viral capsid
														GO:0009968	0.96	negative regulation of signal transduction	GO:0039618	0.37	T=pseudo3 icosahedral viral capsid
														GO:0039537	0.95	suppression by virus of host viral-induced cytoplasmic pattern recognition receptor signaling pathway	GO:0039714	0.36	cytoplasmic viral factory
														GO:0035897	0.95	proteolysis in other organism	GO:0042025	0.35	host cell nucleus
														GO:0039544	0.82	suppression by virus of host RIG-I activity by RIG-I proteolysis	GO:0005737	0.18	cytoplasm
														GO:0048522	0.79	positive regulation of cellular process
														GO:0010506	0.79	regulation of autophagy
														GO:0044260	0.78	cellular macromolecule metabolic process
														GO:0044249	0.78	cellular biosynthetic process
														GO:0010508	0.78	positive regulation of autophagy
														GO:0009059	0.78	macromolecule biosynthetic process
														GO:0039694	0.77	viral RNA genome replication
														GO:0039520	0.77	induction by virus of host autophagy
														GO:0032774	0.77	RNA biosynthetic process
														GO:0039604	0.69	suppression by virus of host translation
														GO:0039611	0.67	suppression by virus of host translation initiation factor activity
														GO:0044034	0.65	multi-organism biosynthetic process
														GO:0039690	0.64	positive stranded viral RNA replication
														GO:0039522	0.62	suppression by virus of host mRNA export from nucleus
														GO:0055085	0.49	transmembrane transport
														GO:0044658	0.49	pore formation in membrane of host by symbiont
														GO:0044650	0.49	adhesion of symbiont to host cell
GFLV-F13 RNA2 (NC_003623.1)	2A HP/Sd	D-I-TASSER (0.51)				257	86-117 (score 7.866) Proline-rich region profile	2	1-257 (7e-146)	Nepovirus subgroup A polyprotein	GO:0046872	0.47	metal ion binding	GO:0044710	0.47	single-organism metabolic process	GO:0044464	0.93	cell part
							198-213 (score =7.520) Prolilne-rich region profile		88-257 (2e-92)	pfam12312, NeA_P2, Nepovirus subgroup A polyprotein.	GO:0052933	0.37	alcohol dehydrogenase (cytochrome c(L)) activity				GO:0016020	0.93	membrane
									244-256 (5.8)	pfam07818, HCNGP, HCNGP-like protein.							GO:0042597	0.64	periplasmic space
																	GO:0030288	0.57	outer membrane-bounded periplasmic space
	2B MP	AlphaFold2 (0.53)				348		1	30-135 (0.33)	pfam16144, DUF4852, Domain of unknown function (DUF4852).	GO:0046914	0.36	transition metal ion binding	GO:0044710	0.36	single-organism metabolic process	GO:0005576	0.75	extracellular region
									66-135 (0.24)	cd14749, PBP2_XBP1_like, The periplasmic-binding component of ABC transport systems specific for xylo-oligosaccharides							GO:0044464	0.5	cell part
									180-245 (0.77)	COG3104, PTR2, Dipeptide/tripeptide permease [Amino acid transport and metabolism].							GO:0031988	0.5	membrane-bounded vesicle
																	GO:0005615	0.5	extracellular space
	2C CP/Td	D-I-TASSER (0.98)				504		3	2-92 (3e-33)	PF03689, Nepovirus coat protein, N-terminal domain	GO:0005198	0.72	structural molecule activity	GO:0046740	0.65	transport of virus in host, cell to cell	GO:0044464	0.46	cell part
									166-335 (6e-67)	PF03391, Nepovirus coat protein, central domain							GO:0043231	0.38	intracellular membrane-bounded organelle
									342-500 (4e-61)	PF03688, Nepovirus coat protein, C-terminal domain							GO:0009341	0.38	beta-galactosidase complex
																	GO:0019028	0.31	viral capsid
																	GO:0019012	0.31	virion
GFLV-GHu RNA1 (AFM91094.1)	1A VSR	C-I-TASSER (0.83)				416	191-206 (score = 3.000) Bipartite nuclear localization signal profile	2	196-268 (0.11)	PHA00452, PHA00452, T3/T7-like RNA polymerase.	GO:0097493	0.92	structural molecule activity conferring elasticity	GO:0044763	0.94	single-organism cellular process	GO:0044464	1	cell part
									195-242 (0.12)	STIM1 Orai1-activating region (PF16533)	GO:0051371	0.92	muscle alpha-actinin binding	GO:0055008	0.92	cardiac muscle tissue morphogenesis	GO:0044424	0.99	intracellular part
											GO:0051015	0.92	actin filament binding	GO:0055003	0.92	cardiac myofibril assembly	GO:0044446	0.97	intracellular organelle part
											GO:0008307	0.92	structural constituent of muscle	GO:0048739	0.92	cardiac muscle fiber development	GO:0044444	0.97	cytoplasmic part
											GO:0005524	0.41	ATP binding	GO:0045214	0.92	sarcomere organization	GO:0032991	0.95	macromolecular complex
											GO:0004871	0.35	signal transducer activity	GO:0030241	0.92	skeletal muscle myosin thick filament assembly	GO:0043234	0.94	protein complex
											GO:0004674	0.34	protein serine/threonine kinase activity	GO:0030240	0.92	skeletal muscle thin filament assembly	GO:0031430	0.92	M band
											GO:0051219	0.29	phosphoprotein binding	GO:0006941	0.92	striated muscle contraction	GO:0030018	0.92	Z disc
											GO:0003676	0.29	nucleic acid binding	GO:0045944	0.34	positive regulation of transcription from RNA polymerase II promoter	GO:0005865	0.92	striated muscle thin filament
														GO:0043123	0.34	positive regulation of I-kappaB kinase/NF-kappaB signaling	GO:0005859	0.92	muscle myosin complex
														GO:0035666	0.34	TRIF-dependent toll-like receptor signaling pathway	GO:0043231	0.68	intracellular membrane-bounded organelle
														GO:0006954	0.34	inflammatory response	GO:0005737	0.68	cytoplasm
														GO:1904417	0.29	positive regulation of xenophagy	GO:0016020	0.56	membrane
														GO:1901214	0.29	regulation of neuron death	GO:0005634	0.5	nucleus
														GO:0051607	0.29	defense response to virus
														GO:0050830	0.29	defense response to Gram-positive bacterium
														GO:0045359	0.29	positive regulation of interferon-beta biosynthetic process
														GO:0044565	0.29	dendritic cell proliferation
														GO:0033138	0.29	positive regulation of peptidyl-serine phosphorylation
														GO:0032727	0.29	positive regulation of interferon-alpha production
														GO:0032480	0.29	negative regulation of type I interferon production
														GO:0010629	0.29	negative regulation of gene expression
	1B Hel*/VSR	D-I-TASSER-MTD (0.87)				801	335-503 (score = 45.812) Superfamily 3 helicase of positive ssRNA viruses domain profile		335-503 (4853)	PS51218, Superfamily 3 helicase of positive ssRNA viruses domain profile.	GO:0003824	0.49	catalytic activity	GO:0071704	0.97	organic substance metabolic process	GO:0044464	0.94	cell part
							503-573 (score = 5.259) MVP (vault) repeat protein		361-464 (4e-31)	pfam00910, RNA_helicase, RNA helicase.	GO:0070182	0.36	DNA polymerase binding	GO:0044238	0.97	primary metabolic process	GO:0044424	0.9	intracellular part
							564-592 Short-chain dehydrogenases/reductases family signature		361-465 (1.4e-26)	PF00910, RNA helicase	GO:0003968	0.25	RNA-directed RNA polymerase activity	GO:0009987	0.97	cellular process	GO:0043231	0.85	intracellular membrane-bounded organelle
							Active site = residue 577		439-492 (1.2)	COG1430, COG1430, Uncharacterized conserved protein [Function unknown].	GO:0016887	0.24	ATPase activity	GO:0043170	0.96	macromolecule metabolic process	GO:0005634	0.81	nucleus
							66-87 Leucine zipper pattern		564-592	PS00061, Short-chain dehydrogenases/reductases family signature.	GO:0008568	0.2	microtubule-severing ATPase activity	GO:0050794	0.95	regulation of cellular process	GO:0044446	0.74	intracellular organelle part
											GO:0003676	0.17	nucleic acid binding	GO:0016032	0.94	viral process	GO:0044428	0.62	nuclear part
											GO:0003723	0.12	RNA binding	GO:0006508	0.94	proteolysis	GO:0032991	0.54	macromolecular complex
														GO:0080134	0.93	regulation of response to stress	GO:0044444	0.41	cytoplasmic part
														GO:0044033	0.93	multi-organism metabolic process	GO:0043234	0.41	protein complex
														GO:0019054	0.93	modulation by virus of host process	GO:0016020	0.41	membrane
														GO:0039537	0.92	suppression by virus of host viral-induced cytoplasmic pattern recognition receptor signaling pathway	GO:0005694	0.4	chromosome
														GO:0039507	0.92	suppression by virus of host molecular function	GO:0042025	0.34	host cell nucleus
														GO:0035897	0.92	proteolysis in other organism	GO:0044425	0.33	membrane part
														GO:0039544	0.78	suppression by virus of host RIG-I activity by RIG-I proteolysis	GO:0005737	0.33	cytoplasm
														GO:0010508	0.74	positive regulation of autophagy	GO:0005829	0.24	cytosol
														GO:0039520	0.73	induction by virus of host autophagy	GO:0005654	0.24	nucleoplasm
														GO:0080090	0.67	regulation of primary metabolic process	GO:0000793	0.24	condensed chromosome
														GO:0060255	0.67	regulation of macromolecule metabolic process	GO:0044427	0.21	chromosomal part
														GO:0051171	0.67	regulation of nitrogen compound metabolic process	GO:0043240	0.16	Fanconi anaemia nuclear complex
														GO:0031323	0.67	regulation of cellular metabolic process	GO:0000794	0.16	condensed nuclear chromosome
														GO:0039611	0.66	suppression by virus of host translation initiation factor activity	GO:0044454	0.14	nuclear chromosome part
														GO:0006139	0.66	nucleobase-containing compound metabolic process	GO:0000785	0.14	chromatin
														GO:0090304	0.65	nucleic acid metabolic process	GO:0019028	0.13	viral capsid
														GO:0044260	0.65	cellular macromolecule metabolic process
														GO:0044249	0.65	cellular biosynthetic process
														GO:0009059	0.65	macromolecule biosynthetic process
														GO:0044034	0.64	multi-organism biosynthetic process
														GO:0019079	0.64	viral genome replication
														GO:0039690	0.63	positive stranded viral RNA replication
														GO:0039522	0.62	suppression by virus of host mRNA export from nucleus
	1C VPg	See 1C for GFLV-F13	See 1C for GFLV-F13							See 1C for GFLV-F13	See 1C for GFLV-F13			See 1C for GFLV-F13			See 1C for GFLV-F13
	1D Pro	trRosetta (0.892)				220	2-218 (score = 51.256) Picornavirales 3C/3C-like protease domain profile		3-219 (Score=4906)	Picornavirales 3C/3C-like protease domain profile (PS51874)	GO:0003824	0.98	catalytic activity	GO:0009987	0.96	cellular process	GO:0019028	0.97	viral capsid
							Active site identified = residues 43, 87, 179		33-75 (0.44)	PF03262, Coronavirus 6B/7B protein	GO:0003968	0.97	RNA-directed RNA polymerase activity	GO:0044238	0.94	primary metabolic process	GO:0016020	0.8	membrane
											GO:0004197	0.81	cysteine-type endopeptidase activity	GO:0044003	0.94	modification by symbiont of host morphology or physiology
											GO:0005524	0.74	ATP binding	GO:0043170	0.94	macromolecule metabolic process
											GO:0003724	0.74	RNA helicase activity	GO:0016032	0.94	viral process
											GO:0003723	0.74	RNA binding	GO:0019538	0.92	protein metabolic process
											GO:0005216	0.64	ion channel activity	GO:0039520	0.89	induction by virus of host autophagy
											GO:0005198	0.64	structural molecule activity	GO:0039544	0.85	suppression by virus of host RIG-I activity by RIG-I proteolysis
														GO:0032774	0.8	RNA biosynthetic process
														GO:0006351	0.73	transcription, DNA-templated
														GO:0001172	0.73	transcription, RNA-templated
														GO:0039522	0.71	suppression by virus of host mRNA export from nucleus
														GO:0051259	0.63	protein oligomerization
														GO:0039707	0.63	pore formation by virus in membrane of host cell
														GO:0034220	0.63	ion transmembrane transport
														GO:0019062	0.63	virion attachment to host cell
														GO:0018144	0.63	RNA-protein covalent cross-linking
														GO:0039611	0.62	suppression by virus of host translation initiation factor activity
	1E Pol*/Sd	D-I-TASSER-MTD (0.87)	RNA-dependent RNA polymerase			824	268-392 (score =12.929) RdRp of positive ssRNA viruses catalytic domain profiel		48-496 (4e-63)	pfam00680, RdRP_1, RNA dependent RNA polymerase.	GO:0003968	0.63	RNA-directed RNA polymerase activity	GO:0050794	1	regulation of cellular process	GO:0033646	0.89	host intracellular part
							604-625 Leucine zipper pattern		190-496 (1e-129)	cd23196, Secoviridae_RdRp, catalytic core domain of RNA-dependent RNA polymerase (RdRp) in the family Secoviridae of positive-sense single-stranded RNA [(+)ssRNA] viruses, in the order Picornavirales.	GO:0003723	0.52	RNA binding	GO:0019054	0.99	modulation by virus of host process	GO:0019028	0.87	viral capsid
									193-493 (1e-86)	cd23169, ps-ssRNAv-Picornavirales, catalytic core domain of RNA-dependent RNA polymerase (RdRp) in the order Picornavirales of positive-sense single-stranded RNA [(+)ssRNA] viruses.	GO:0022838	0.43	substrate-specific channel activity	GO:0044033	0.98	multi-organism metabolic process	GO:0030430	0.76	host cell cytoplasm
									268-392 (Score=496)	PS50507, RdRp of positive ssRNA viruses catalytic domain profile.	GO:0016787	0.43	hydrolase activity	GO:0006508	0.98	proteolysis	GO:0019012	0.76	virion
									465-517 (0.11)	Parathyroid hormone family (PF01279)	GO:0015075	0.43	ion transmembrane transporter activity	GO:0039507	0.97	suppression by virus of host molecular function	GO:0033648	0.75	host intracellular membrane-bounded organelle
											GO:0004386	0.4	helicase activity	GO:0039503	0.97	suppression by virus of host innate immune response	GO:0033655	0.71	host cell cytoplasm part
											GO:0005524	0.38	ATP binding	GO:0039537	0.96	suppression by virus of host viral-induced cytoplasmic pattern recognition receptor signaling pathway	GO:0044385	0.63	integral to membrane of host cell
						Ligand binding prediction by D-I-TASSER					GO:0004197	0.38	cysteine-type endopeptidase activity	GO:0035897	0.96	proteolysis in other organism	GO:0044162	0.63	host cell cytoplasmic vesicle membrane
						U5P (1.45 BS-Score)					GO:0003724	0.35	RNA helicase activity	GO:0039544	0.83	suppression by virus of host RIG-I activity by RIG-I proteolysis	GO:0044161	0.63	host cell cytoplasmic vesicle
						This is the uridydyliation molecule predicted binding site								GO:0048522	0.8	positive regulation of cellular process	GO:0016020	0.63	membrane
						Also predicted is magnesium, riboflavin triphosphate, manganese, 5-fluorouracil, and others with less confidence								GO:0010506	0.8	regulation of autophagy	GO:0019030	0.49	icosahedral viral capsid
														GO:0010508	0.79	positive regulation of autophagy	GO:0042025	0.41	host cell nucleus
														GO:0039694	0.78	viral RNA genome replication	GO:0039618	0.37	T=pseudo3 icosahedral viral capsid
														GO:0039519	0.78	modulation by virus of host autophagy	GO:0039714	0.22	cytoplasmic viral factory
														GO:0032774	0.78	RNA biosynthetic process	GO:0005737	0.18	cytoplasm
														GO:0039520	0.77	induction by virus of host autophagy
														GO:0039604	0.69	suppression by virus of host translation
														GO:0039611	0.68	suppression by virus of host translation initiation factor activity
														GO:0039690	0.64	positive stranded viral RNA replication
														GO:0039522	0.63	suppression by virus of host mRNA export from nucleus
														GO:0055085	0.43	transmembrane transport
														GO:0044658	0.43	pore formation in membrane of host by symbiont
														GO:0044650	0.43	adhesion of symbiont to host cell
														GO:0030260	0.43	entry into host cell
														GO:0006461	0.43	protein complex assembly
														GO:0001172	0.39	transcription, RNA-templated
														GO:0006351	0.38	transcription, DNA-templated
														GO:0043412	0.32	macromolecule modification
														GO:0018144	0.31	RNA-protein covalent cross-linking
														GO:0039546	0.13	suppression by virus of host MAVS activity by MAVS proteolysis
GFLV-GHu RNA2 (ABR09917.1)	2A HP/Sd	Robetta (0.48)	putative homing protein			258	86-118 (score = 7.693) Proline-rich region profile	3	88-258 (evalue=5e-99)	pfam12312, NeA_P2, Nepovirus subgroup A polyprotein.	GO:0005088	0.46	Ras guanyl-nucleotide exchange factor activity	GO:0051345	0.56	positive regulation of hydrolase activity	GO:0044464	1	cell part
									36-106 (evalue=0.74)	PLN02216, PLN02216, protein SRG1.				GO:0043087	0.56	regulation of GTPase activity	GO:0044424	0.75	intracellular part
			Symptom determinant		Martin et al. 2017				101-144 (evalue=1.8)	cd16764, RING-HC_TIF1alpha, RING finger, HC subclass, found in transcription inknown asiary factor 1-alpha (TIF1-alpha).				GO:0035556	0.56	intracellular signal transduction	GO:0016020	0.75	membrane
									231-329 (part of 2B, evalue=2.7)	PRK11916, electron transfer flavoprotein subunit alpha.							GO:0005829	0.62	cytosol
			Replication assistant?		Gaire et al. 1999												GO:0005886	0.5	plasma membrane
																	GO:0005737	0.5	cytoplasm
	2B MP	AlphaFold2 (0.54)	movement protein		Belin et al. 1999	348			66-125 (1.1)	cd14749, PBP2_XBP1_like, The periplasmic-binding component of ABC transport systems specific for xylo-oligosaccharides;	GO:0042803	0.12	protein homodimerization activity	GO:0045650	0.12	negative regulation of macrophage differentiation	GO:0044464	0.78	cell part
					Wetzel et al. 2002				25-51 (1.2)	PFAM YlxR (PF04296, Protein of unknown function (DUF448)	GO:0005125	0.12	cytokine activity	GO:0030853	0.12	negative regulation of granulocyte differentiation	GO:0005576	0.78	extracellular region
					Laporte et al. 2003												GO:0044421	0.72	extracellular region part
																	GO:0043227	0.72	membrane-bounded organelle
																	GO:0044424	0.61	intracellular part
																	GO:0070062	0.56	extracellular exosome
																	GO:0043234	0.5	protein complex
																	GO:0005615	0.5	extracellular space
	2C CP/Td	D-I-TASSER (0.98)	coat protein	Yes	Serghini et al. 1990	504		3	2-91 (4.8e-30)	Nepovirus coat protein, N-terminal domain	GO:0005198	0.72	structural molecule activity	GO:0046740	0.64	transport of virus in host, cell to cell	GO:0044464	0.46	cell part
									166-335 (1.9e-67)	Nepovirus coat protein, Central domain							GO:0043231	0.38	intracellular membrane-bounded organelle
			transmission	Yes	Belin et al. 2001				344-500 (7.5e-52)	Nepovirus coat protein, C-terminal domain							GO:0009341	0.38	beta-galactosidase complex
					Andret-Link et al. 2004												GO:0019028	0.31	viral capsid
					Shellenberger et al. 2010												GO:0019012	0.31	virion
					Raski et al. 1972?
Satellite Strain (Accession)	GFLV Protein	Top Model			Valat et al. 2000
SACH44 (AGT42202.1)	3A ?	C-I-TASSER (0.41)	Unknown		Lamprecht et al. 2013	338		1	286-315 (E-value=0.41)	cd22099, F-box_FBXO25, F-box domain found in F-box only protein 25 (FBXO25) and similar proteins. FBXO25, also called FBX25, is the substrate-recognition component of an SCF (SKP1-CUL1-F-box protein)-type E3 ubiquitin ligase complex. It functions as a negative regulator of MAPK signaling though the reduction of ERK1/2 activation. It controls Tbx5 and Nkx2-5 transcriptional activity to regulate ca…	GO:0043169	0.46	cation binding	GO:0015992	0.12	proton transport	GO:0044464	1	cell part
																	GO:0044424	0.77	intracellular part
																	GO:0016020	0.69	membrane
																	GO:0044444	0.62	cytoplasmic part
																	GO:0044425	0.54	membrane part
																	GO:0043226	0.54	organelle
																	GO:0005886	0.54	plasma membrane
F13 (NC_003203.1)	3A ?	C-I-TASSER (0.43)	Unknown		Fuchs et al. 1989	341	Uniprot shows polar residues 52-85 region, automatically annotated by MobiDB-lite	2	289-318 (E-value=0.56)	cd22099, F-box_FBXO25, F-box domain found in F-box only protein 25 (FBXO25) and similar proteins. FBXO25, also called FBX25, is the substrate-recognition component of an SCF (SKP1-CUL1-F-box protein)-type E3 ubiquitin ligase complex. It functions as a negative regulator of MAPK signaling though the reduction of ERK1/2 activation. It controls Tbx5 and Nkx2-5 transcriptional activity to regulate ca…	GO:0046914	0.36	transition metal ion binding	GO:0098662	0.36	inorganic cation transmembrane transport	GO:0016020	0.94	membrane
									46-158 (0.57)	PF09507, DNA polymerase subunit Cdc27	GO:0046906	0.36	tetrapyrrole binding	GO:0045333	0.36	cellular respiration	GO:0044464	0.89	cell part
											GO:0016676	0.36	oxidoreductase activity, acting on a heme group of donors, oxygen as acceptor	GO:0015992	0.36	proton transport	GO:0031224	0.89	intrinsic component of membrane
											GO:0015078	0.36	hydrogen ion transmembrane transporter activity				GO:0016021	0.83	integral component of membrane
											GO:0015002	0.36	heme-copper terminal oxidase activity				GO:0005886	0.78	plasma membrane
											GO:0009055	0.36	electron carrier activity				GO:0044459	0.56	plasma membrane part
																	GO:0005887	0.5	integral component of plasma membrane
CO2 (MH383244.1)	3A ?	D-I-TASSER (0.44)	Unknown		Hily et al. 2018	338		2	286-315 (1.3)	cd22099, F-box_FBXO25, F-box domain found in F-box only protein 25 (FBXO25) and similar proteins. FBXO25, also called FBX25, is the substrate-recognition component of an SCF (SKP1-CUL1-F-box protein)-type E3 ubiquitin ligase complex. It functions as a negative regulator of MAPK signaling though the reduction of ERK1/2 activation. It controls Tbx5 and Nkx2-5 transcriptional activity to regulate ca…	GO:0046914	0.57	transition metal ion binding	GO:1901360	0.47	organic cyclic compound metabolic process	GO:0044446	1	intracellular organelle part
									46-155 (2.3)	PF09507, DNA polymerase subunit Cdc27	GO:0046906	0.57	tetrapyrrole binding	GO:0006629	0.47	lipid metabolic process	GO:0044444	1	cytoplasmic part
											GO:0016491	0.57	oxidoreductase activity	GO:1901615	0.36	organic hydroxy compound metabolic process	GO:0043231	1	intracellular membrane-bounded organelle
																	GO:0016020	1	membrane
																	GO:0031090	0.88	organelle membrane
																	GO:0005789	0.88	endoplasmic reticulum membrane
																	GO:0005783	0.88	endoplasmic reticulum
Py17 (UZF66112.1)	3A ?	C-I-TASSER (0.44)	Unknown		Kubina et al. 2022	301		2	174-209 (0.052)	pfam05768, DUF836, Glutaredoxin-like domain (DUF836)	GO:0046872	0.57	metal ion binding	GO:0044710	0.57	single-organism metabolic process	GO:0044464	0.93	cell part
									249-278 (1.0)	cd22099, F-box_FBXO25, F-box domain found in F-box only protein 25 (FBXO25) and similar proteins. FBXO25, also called FBX25, is the substrate-recognition component of an SCF (SKP1-CUL1-F-box protein)-type E3 ubiquitin ligase complex. It functions as a negative regulator of MAPK signaling though the reduction of ERK1/2 activation. It controls Tbx5 and Nkx2-5 transcriptional activity to regulate ca…	GO:0016491	0.57	oxidoreductase activity				GO:0016020	0.87	membrane
																	GO:0042597	0.67	periplasmic space
																	GO:0030288	0.53	outer membrane-bounded periplasmic space
																	GO:0009279	0.2	cell outer membrane
																	GO:0044424	0.13	intracellular part
																	GO:0043234	0.13	protein complex
																	GO:0005886	0.13	plasma membrane
LR4/29 (ALA99080.1)	3A ?	C-I-TASSER (0.41)	Unknown			265		1	3-100 (0.17)	PLN03237, PLN03237, DNA topoisomerase 2; Provisional.	GO:0043169	0.36	cation binding	GO:0006188	0.36	IMP biosynthetic process	GO:0044464	1	cell part
											GO:0035639	0.36	purine ribonucleoside triphosphate binding				GO:0016020	0.78	membrane
											GO:0032559	0.36	adenyl ribonucleotide binding				GO:0009279	0.72	cell outer membrane
											GO:0032550	0.36	purine ribonucleoside binding
											GO:0016884	0.36	carbon-nitrogen ligase activity, with glutamine as amido-N-donor
REF KE1 (ALA99135.1)	3A ?	C-I-TASSER (0.45)	Unknown			265		1	91-123 (2.3)	COG0653, SecA, Preprotein translocase subunit SecA (ATPase, RNA helicase)	GO:0016787	0.57	hydrolase activity	GO:0044238	0.49	primary metabolic process	GO:0044464	1	cell part
									244-256 (4.9)	cd18101, Trm10euk_A eukaryotic tRNA m1G9 methyltransferase Trm10 homolog A				GO:0071704	0.46	organic substance metabolic process	GO:0005886	0.67	plasma membrane
																	GO:0070062	0.5	extracellular exosome
																	GO:0044424	0.5	intracellular part
																	GO:0016324	0.5	apical plasma membrane
																	GO:0016021	0.5	integral component of membrane
																	GO:0005737	0.33	cytoplasm
																	GO:0005903	0.17	brush border
																	GO:0005794	0.17	Golgi apparatus
Zup 1/4 c2 (ALA99154.1)	3A ?	D-I-TASSER (0.45)	Unknown			268			244-256 (5.8)	cd18101, Trm10euk_A eukaryotic tRNA m1G9 methyltransferase Trm10 homolog A	GO:0016765	0.36	transferase activity, transferring alkyl or aryl (other than methyl) groups	GO:1901564	0.36	organonitrogen compound metabolic process	GO:0044424	1	intracellular part
																	GO:0005737	0.83	cytoplasm
																	GO:0044444	0.67	cytoplasmic part
																	GO:0005739	0.5	mitochondrion
																	GO:0044429	0.33	mitochondrial part
																	GO:0005829	0.33	cytosol
																	GO:0005789	0.17	endoplasmic reticulum membrane
																	GO:0005783	0.17	endoplasmic reticulum
																	GO:0005759	0.17	mitochondrial matrix
																	GO:0005741	0.17	mitochondrial outer membrane
SWT6	3A ?	C-I-TASSER (0.45)	Unknown			339			49-155 (2.7)	PF09507, DNA polymerase subunit Cdc27	GO:0030674	0.12	protein binding, bridging	GO:0050790	0.12	regulation of catalytic activity	GO:0044424	0.88	intracellular part
											GO:0030234	0.12	enzyme regulator activity	GO:0043161	0.12	proteasome-mediated ubiquitin-dependent protein catabolic process	GO:0043231	0.75	intracellular membrane-bounded organelle
											GO:0004175	0.12	endopeptidase activity	GO:0042176	0.12	regulation of protein catabolic process	GO:0005634	0.62	nucleus
																	GO:0044444	0.5	cytoplasmic part
																	GO:0005737	0.5	cytoplasm
																	GO:0043234	0.38	protein complex
																	GO:0034515	0.25	proteasome storage granule
																	GO:0016020	0.25	membrane
																	GO:0008540	0.25	proteasome regulatory particle, base subcomplex
																	GO:0005829	0.25	cytosol
																	GO:0048471	0.12	perinuclear region of cytoplasm
																	GO:0031982	0.12	vesicle
																	GO:0005925	0.12	focal adhesion
																	GO:0005794	0.12	Golgi apparatus
																	GO:0005680	0.12	anaphase-promoting complex
																	GO:0005654	0.12	nucleoplasm
Strain	GFLV Protein	Top Model
GFLV-F13 RNA1 (NP_619689.1)	1AB VSR	D-I-TASSER-MTD (0.77)	Viral silencing suppressor fusion	Yes	Choi et al. 2023	1217					GO:0019899	0.49	enzyme binding	GO:0009987	0.89	cellular process	GO:0044464	1	cell part
														GO:0065007	0.81	biological regulation	GO:0044424	0.98	intracellular part
														GO:0050789	0.79	regulation of biological process	GO:0043226	0.9	organelle
														GO:0050794	0.78	regulation of cellular process	GO:0044446	0.89	intracellular organelle part
														GO:0071704	0.73	organic substance metabolic process	GO:0043229	0.89	intracellular organelle
														GO:0044238	0.73	primary metabolic process	GO:0005737	0.88	cytoplasm
														GO:0043170	0.72	macromolecule metabolic process	GO:0043227	0.83	membrane-bounded organelle
														GO:0044237	0.67	cellular metabolic process	GO:0043231	0.82	intracellular membrane-bounded organelle
														GO:0044260	0.66	cellular macromolecule metabolic process	GO:0005634	0.74	nucleus
														GO:0090304	0.63	nucleic acid metabolic process	GO:0032991	0.71	macromolecular complex
														GO:0048523	0.63	negative regulation of cellular process	GO:0043234	0.7	protein complex
														GO:0050896	0.62	response to stimulus	GO:0044428	0.65	nuclear part
														GO:0048518	0.62	positive regulation of biological process	GO:0016020	0.57	membrane
														GO:0048522	0.6	positive regulation of cellular process	GO:0044444	0.55	cytoplasmic part
														GO:0080090	0.59	regulation of primary metabolic process	GO:0043232	0.44	intracellular non-membrane-bounded organelle
														GO:0060255	0.59	regulation of macromolecule metabolic process	GO:0044421	0.39	extracellular region part
														GO:0031323	0.59	regulation of cellular metabolic process	GO:0031988	0.37	membrane-bounded vesicle
														GO:0051246	0.55	regulation of protein metabolic process	GO:0005829	0.37	cytosol
														GO:0032268	0.53	regulation of cellular protein metabolic process	GO:0070062	0.36	extracellular exosome
														GO:0006259	0.47	DNA metabolic process	GO:0044430	0.35	cytoskeletal part
														GO:0019538	0.44	protein metabolic process	GO:0005654	0.31	nucleoplasm
														GO:0065009	0.42	regulation of molecular function	GO:0005694	0.28	chromosome
														GO:0065008	0.42	regulation of biological quality	GO:0044427	0.24	chromosomal part
														GO:0048583	0.41	regulation of response to stimulus	GO:0005856	0.24	cytoskeleton
														GO:0023051	0.41	regulation of signaling	GO:1902494	0.23	catalytic complex
														GO:0009966	0.4	regulation of signal transduction	GO:0042995	0.21	cell projection
														GO:0051239	0.39	regulation of multicellular organismal process	GO:0005813	0.21	centrosome
														GO:0022402	0.39	cell cycle process	GO:0098687	0.19	chromosomal region
														GO:0010604	0.39	positive regulation of macromolecule metabolic process	GO:0034399	0.19	nuclear periphery
														GO:0031325	0.38	positive regulation of cellular metabolic process	GO:0031965	0.19	nuclear membrane
														GO:0009968	0.38	negative regulation of signal transduction	GO:0044451	0.16	nucleoplasm part
														GO:1903047	0.37	mitotic cell cycle process	GO:0005929	0.15	cilium
														GO:1902531	0.37	regulation of intracellular signal transduction	GO:0005794	0.14	Golgi apparatus
														GO:0080134	0.37	regulation of response to stress	GO:0005643	0.14	nuclear pore
														GO:0051704	0.37	multi-organism process	GO:0072372	0.13	primary cilium
														GO:0051247	0.37	positive regulation of protein metabolic process	GO:0043240	0.13	Fanconi anaemia nuclear complex
														GO:0050776	0.37	regulation of immune response	GO:0035371	0.13	microtubule plus-end
														GO:0033554	0.37	cellular response to stress	GO:0005875	0.13	microtubule associated complex
														GO:0031399	0.37	regulation of protein modification process	GO:0000775	0.13	chromosome, centromeric region
														GO:0010564	0.37	regulation of cell cycle process	GO:0000176	0.13	nuclear exosome (RNase complex)
														GO:0009605	0.37	response to external stimulus
														GO:0002697	0.37	regulation of immune effector process
														GO:0045930	0.36	negative regulation of mitotic cell cycle
														GO:0039537	0.36	suppression by virus of host viral-induced cytoplasmic pattern recognition receptor signaling pathway
														GO:0039507	0.36	suppression by virus of host molecular function
														GO:0035897	0.36	proteolysis in other organism
														GO:0031401	0.36	positive regulation of protein modification process
														GO:0006974	0.36	cellular response to DNA damage stimulus
														GO:1903322	0.35	positive regulation of protein modification by small protein conjugation or removal
														GO:0044818	0.35	mitotic G2/M transition checkpoint
														GO:0044773	0.35	mitotic DNA damage checkpoint
														GO:0031572	0.35	G2 DNA damage checkpoint
														GO:0031396	0.35	regulation of protein ubiquitination
														GO:2000112	0.34	regulation of cellular macromolecule biosynthetic process
														GO:0051171	0.34	regulation of nitrogen compound metabolic process
														GO:0010468	0.34	regulation of gene expression
														GO:0044699	0.31	single-organism process
														GO:0032879	0.31	regulation of localization
														GO:0009892	0.31	negative regulation of metabolic process
														GO:0051049	0.3	regulation of transport
														GO:0039544	0.3	suppression by virus of host RIG-I activity by RIG-I proteolysis
														GO:0010629	0.3	negative regulation of gene expression
														GO:0016070	0.28	RNA metabolic process
														GO:0010508	0.28	positive regulation of autophagy
														GO:0044763	0.27	single-organism cellular process
														GO:0044249	0.27	cellular biosynthetic process
														GO:0039520	0.27	induction by virus of host autophagy
														GO:0009059	0.27	macromolecule biosynthetic process
														GO:0039611	0.26	suppression by virus of host translation initiation factor activity
														GO:0032774	0.26	RNA biosynthetic process
														GO:0032386	0.26	regulation of intracellular transport
														GO:0039690	0.25	positive stranded viral RNA replication
														GO:0039522	0.25	suppression by virus of host mRNA export from nucleus
														GO:0016043	0.24	cellular component organization
														GO:0032502	0.17	developmental process
														GO:0006996	0.16	organelle organization
														GO:0044767	0.14	single-organism developmental process
														GO:0007010	0.14	cytoskeleton organization
														GO:0048856	0.13	anatomical structure development
														GO:1902589	0.12	single-organism organelle organization
														GO:0051179	0.11	localization
														GO:0051128	0.11	regulation of cellular component organization
