# Supplementary material for: Predictive Modeling of Proteins Encoded by a Plant Virus Sheds a New Light on Their Structure and Inherent Multifunctionality
Source: Biomolecules. 2024 Jan 2;14(1):62. doi: 10.3390/biom14010062 (PMC10813169; doi:10.3390/biom14010062)
Supplement: Supplementary file 1 [file biomolecules-14-00062-s001.zip › biomolecules-2773710-Table S5. localization_suppl_table.xlsx]

## Sheet: Sheet1
Strain	Protein	LOCALIZER 1.0.4	TargetP	SignalP	Plant mSubP				MultiLoc2
					Primary localization	%	Secondary result	%	Primary	%	Secondary	%	Tertiary	%
F13	1A VSR	Nucleus	NA	NA	Cytoplasm	0.29	Plastid	0.26	Nuclear	0.48	Cytoplasmic	0.38	Mitochondrial	0.07
F13	1B Hel*/VSR	NA	NA	NA	Cytoplasm	0.27	Cell membrane	0.24	Cytoplasmic	0.51	Nuclear	0.38	Mitochondrial	0.05
F13	1C VPg	NA	80 (Other) / 20 (Signal Peptide)	NA	NA	NA	NA	NA	Cytoplasmic	0.66	Peroxisomal	0.11	Plasma membrane	0.05
F13	1D Pro	NA	NA	NA	Cytoplasm	0.28	Cell membrane	0.2	Cytoplasmic	0.89	Peroxisomal	0.06	Nuclear	0.04
F13	1E Pol*/Sd	NA	NA	NA	Cell membrane	0.26	Plastid	0.19	Cytoplasmic	0.84	Nuclear	0.13	Peroxisomal	0.02
F13	2A HP/Sd	NA	NA	NA	Golgi	0.36	Nucleus	0.23	Mitochondrial	0.8	Cytoplasmic	0.12	Peroxisomal	0.04
F13	2B MP	NA	NA	NA	Plastid	0.73	Nucleus	0.12	Cytoplasmic	0.78	Peroxisomal	0.1	Nuclear	0.07
F13	2C CP/Td	NA	NA	NA	Plastid	0.32	Extracellular	0.18	Nuclear	0.53	Cytoplasmic	0.26	Mitochondrial	0.1
GHu	1A VSR	Nucleus	NA	NA	Cytoplasm	0.33	Plastid	0.32	Nuclear	0.48	Cytoplasmic	0.41	Mitochondrial	0.05
GHu	1B Hel*/VSR	NA	NA	NA	Cytoplasm	0.19	Cell membrane	0.162	Cytoplasmic	0.43	Nuclear	0.32	Mitochondrial	0.17
GHu	1C VPg	NA	80 (Other) / 20 (Signal Peptide)	NA	NA	NA	NA	NA	Cytoplasmic	0.66	Peroxisomal	0.11	Plasma membrane	0.05
GHu	1D Pro	NA	NA	NA	Cytoplasm	0.21	Plastid	0.17	Cytoplasmic	0.87	Peroxisomal	0.06	Nuclear	0.04
GHu	1E Pol/Sd	NA	NA	NA	Nucleus	0.26	Peroxisome	0.14	Cytoplasmic	0.83	Nuclear	0.14	Peroxisomal	0.02
GHu	2A HP/Sd	NA	NA	NA	Plastid	0.28	Nucleus	0.26	Mitochondrial	0.76	Cytoplasmic	0.15	Peroxisomal	0.04
GHu	2B MP	NA	NA	NA	Plastid	0.69	Nucleus	0.17	Cytoplasmic	0.6	Mitochondrial	0.1	Nuclear	0.1
GHu	2C CP/Td	NA	NA	NA	Extracellular	0.22	Cell membrane	0.2	Nuclear	0.57	Cytoplasmic	0.23	Mitochondrial	0.05
SACH44	3A ?	NA	NA	NA	Plastid	0.7	Nucleus	0.17	Mitochondrial	0.32	Nuclear	0.25	Chloroplast	0.24
CO2.A17d	3A ?	NA	NA	NA	Plastid	0.86	Nucleus	0.07	Chloropast	0.49	Nuclear	0.24	Cytoplasmic	0.14
Py17	3A ?	NA	NA	NA	Plastid	0.43	Nucleus	0.28	Mitochondrial	0.52	Nuclear	0.18	Cytoplasmic	0.17
SWT6	3A ?	NA	NA	NA	Plastid	0.76	Nucleus	0.094	Cytoplasmic	0.39	Nuclear	0.34	Chloroplast	0.1
F13	3A ?	NA	NA	NA	Nucleus	0.63	Plastid	0.18	Cytoplasmic	0.37	Chlorplast	0.27	Nuclear	0.14
LR 4/29	3A ?	NA	NA	NA	Nucleus	0.65	Plastid	0.08	Chloropast	0.35	Cytoplasmic	0.24	Nuclear	0.2
Zup 1/4-c2	3A ?	NA	NA	NA	Nucleus	0.3	Plastid	0.12	Cytoplasmic	0.51	Nuclear	0.32	Chloroplast	0.07
REF KE1 10/2	3A ?	NA	NA	NA	Nucleus	0.4	Plastid	0.2	Cytoplasmic	0.55	Nuclear	0.31	Mitochondrial	0.06
