# Supplementary material for: Predictive Modeling of Proteins Encoded by a Plant Virus Sheds a New Light on Their Structure and Inherent Multifunctionality
Source: Biomolecules. 2024 Jan 2;14(1):62. doi: 10.3390/biom14010062 (PMC10813169; doi:10.3390/biom14010062)
Supplement: Supplementary file 1 [file biomolecules-14-00062-s001.zip › biomolecules-2773710-Table S6. Nucleotide binding-site prediction table based on NsitePred.xlsx]

## Sheet: Sheet1
Protein	Summary	Amino acid residue position	Amino acid	ATP		ADP		AMP		GTP		GDP
				Binding	probability	Binding	probability	Binding	probability	Binding	probability	Binding	probability
F13 1A VSR	ATP: 4	39	K	B	0.121	N	0.082	N	0.026	N	0.01	N	0.019
	ADP: 0	43	P	B	0.099	N	0.016	N	0.021	N	0.013	N	0.005
	AMP: 0	67	L	B	0.116	N	0.015	N	0.022	N	0.017	N	0.013
	GTP: 4	104	P	N	0.017	N	0.019	N	0.033	B	0.184	N	0.014
	GDP: 5	112	P	N	0.018	N	0.046	N	0.047	B	0.084	N	0.039
		138	P	N	0.025	N	0.013	N	0.039	B	0.084	N	0.026
		187	S	N	0.03	N	0.074	N	0.052	N	0.015	B	0.186
		188	E	N	0.05	N	0.049	N	0.027	N	0.019	B	0.126
		189	G	B	0.119	N	0.024	N	0.052	N	0.014	N	0.042
		248	A	N	0.052	N	0.014	N	0.022	N	0.013	B	0.164
		313	K	N	0.037	N	0.035	N	0.029	N	0.026	B	0.108
		314	P	N	0.022	N	0.037	N	0.026	B	0.092	B	0.215
GHu 1A VSR	ATP: 4	44	P	N	0.047	B	0.116	N	0.03	N	0.031	N	0.015
	ADP: 1	104	P	N	0.015	N	0.016	N	0.033	B	0.275	N	0.018
	AMP: 0	112	P	N	0.021	N	0.025	N	0.037	B	0.081	N	0.04
	GTP: 3	135	I	B	0.126	N	0.012	N	0.027	N	0.011	N	0.02
	GDP: 5	183	K	B	0.114	N	0.032	N	0.034	N	0.01	N	0.014
		188	E	N	0.031	N	0.037	N	0.027	N	0.025	B	0.104
		189	G	B	0.164	N	0.016	N	0.048	N	0.019	N	0.037
		206	R	B	0.097	N	0.043	N	0.056	N	0.022	N	0.016
		247	P	N	0.04	N	0.049	N	0.043	N	0.01	B	0.203
		248	A	N	0.064	N	0.012	N	0.019	N	0.028	B	0.205
		313	K	N	0.035	N	0.033	N	0.027	N	0.022	B	0.163
		314	P	N	0.023	N	0.038	N	0.028	B	0.082	B	0.31
F13 1B Hel*/VSR	ATP: 12	327	F	N	0.038	N	0.015	B	0.124	N	0.028	N	0.014
	ADP: 14	366	A	N	0.046	B	0.67	N	0.041	B	0.081	B	0.576
	AMP: 3	367	S	B	0.251	B	0.27	N	0.037	B	0.762	B	0.806
	GTP: 9	368	Q	B	0.46	B	0.727	N	0.039	B	0.895	B	0.996
	GDP: 9	369	S	B	0.185	B	0.308	N	0.053	B	0.243	B	1
		370	G	B	0.21	B	0.792	N	0.039	B	0.463	B	0.736
		371	K	B	0.801	B	0.344	N	0.054	N	0.06	B	0.31
		372	T	B	0.316	B	0.415	N	0.031	N	0.067	B	0.614
		373	T	B	0.3	B	0.849	N	0.063	N	0.032	N	0.058
		395	Y	N	0.038	N	0.02	N	0.052	B	0.205	N	0.029
		415	V	B	0.194	N	0.096	N	0.026	N	0.029	N	0.031
		416	D	B	0.227	B	0.194	N	0.055	N	0.045	B	0.108
		417	D	B	0.452	B	0.116	N	0.07	B	0.182	N	0.085
		418	F	N	0.061	B	0.109	N	0.058	N	0.043	N	0.018
		461	T	N	0.068	B	0.294	B	0.121	N	0.025	N	0.015
		462	T	N	0.033	N	0.053	N	0.077	N	0.022	N	0.03
		463	A	N	0.052	N	0.019	B	0.267	N	0.062	N	0.076
		464	N	B	0.314	B	0.155	N	0.086	B	0.108	N	0.033
		520	D	N	0.035	N	0.041	N	0.028	N	0.026	B	0.11
		616	G	B	0.113	N	0.061	N	0.062	B	0.088	N	0.037
		782	S	N	0.016	B	0.255	N	0.024	N	0.015	N	0.015
GHu 1B Hel*/VSR	ATP: 12	327	F	N	0.039	N	0.016	B	0.113	N	0.027	N	0.014
	ADP: 13	366	A	N	0.044	B	0.661	N	0.046	B	0.084	B	0.676
	AMP: 5	367	S	B	0.344	B	0.297	N	0.039	B	0.796	B	0.935
	GTP: 8	368	Q	B	0.765	B	0.897	N	0.049	B	0.92	B	1
	GDP: 9	369	S	B	0.301	B	0.471	N	0.077	B	0.163	B	1
		370	G	B	0.359	B	0.951	N	0.049	B	0.33	B	0.75
		371	K	B	0.875	B	0.627	B	0.112	N	0.059	B	0.378
		372	T	B	0.509	B	0.798	N	0.03	N	0.067	B	0.862
		373	I	B	0.374	B	0.867	N	0.069	N	0.034	N	0.068
		395	Y	N	0.035	N	0.021	N	0.052	B	0.205	N	0.028
		415	I	B	0.191	N	0.083	N	0.025	N	0.028	N	0.031
		416	D	B	0.222	B	0.119	N	0.053	N	0.046	B	0.106
		417	D	B	0.576	B	0.108	N	0.071	B	0.184	N	0.08
		418	F	N	0.055	B	0.141	N	0.056	N	0.023	N	0.016
		443	D	N	0.03	N	0.041	N	0.027	N	0.039	B	0.107
		461	T	N	0.07	B	0.269	B	0.113	N	0.026	N	0.015
		462	T	N	0.033	N	0.06	B	0.101	N	0.019	N	0.03
		463	A	N	0.056	N	0.017	B	0.25	N	0.062	N	0.081
		464	N	B	0.397	B	0.179	N	0.086	B	0.121	N	0.041
		616	G	B	0.135	N	0.031	N	0.06	N	0.066	N	0.051
F13 1D Pro	ATP: 4	35	G	N	0.052	N	0.039	N	0.06	B	0.083	N	0.023
	ADP: 3	36	R	B	0.163	N	0.039	B	0.099	N	0.054	N	0.045
	AMP: 3	59	A	N	0.019	N	0.019	N	0.039	B	0.142	N	0.018
	GTP: 3	91	F	N	0.041	N	0.075	B	0.109	N	0.062	N	0.02
	GDP: 0	124	C	N	0.015	N	0.034	B	0.125	N	0.017	N	0.014
		127	R	B	0.462	B	0.138	N	0.086	N	0.049	N	0.018
		129	E	N	0.032	N	0.013	N	0.023	B	0.087	N	0.013
		195	A	B	0.117	B	0.123	N	0.031	N	0.009	N	0.015
		209	V	B	0.121	N	0.022	N	0.045	N	0.011	N	0.029
		211	P	N	0.039	B	0.219	N	0.025	N	0.041	N	0.078
GHu 1D Pro	ATP: 7	24	V	N	0.024	N	0.06	B	0.17	N	0.016	N	0.017
	ADP: 3	34	K	B	0.115	N	0.074	N	0.05	N	0.013	N	0.024
	AMP: 2	36	R	B	0.211	N	0.043	N	0.08	N	0.046	N	0.037
	GTP: 2	37	S	B	0.104	N	0.037	N	0.044	N	0.007	N	0.025
	GDP: 0	59	A	N	0.022	N	0.017	N	0.032	B	0.078	N	0.023
		91	F	N	0.036	B	0.123	B	0.16	N	0.068	N	0.019
		127	R	B	0.201	N	0.045	N	0.049	N	0.06	N	0.02
		137	F	B	0.099	N	0.012	N	0.029	N	0.01	N	0.014
		155	G	N	0.044	N	0.011	N	0.025	B	0.092	N	0.02
		195	A	B	0.173	B	0.16	N	0.023	N	0.008	N	0.014
		209	V	B	0.118	N	0.021	N	0.046	N	0.01	N	0.029
		211	P	N	0.039	B	0.224	N	0.024	N	0.042	N	0.078
F13 1E Pol*/Sd	ATP: 14	34	T	B	0.104	N	0.091	N	0.033	N	0.007	N	0.015
	ADP: 11	44	C	B	0.101	N	0.023	N	0.032	N	0.012	N	0.016
	AMP: 7	195	T	N	0.09	N	0.029	B	0.143	N	0.031	N	0.018
	GTP: 21	197	K	B	0.148	N	0.022	N	0.09	B	0.524	N	0.061
	GDP: 11	198	D	N	0.073	N	0.035	N	0.04	N	0.041	B	0.319
		201	L	N	0.038	N	0.037	N	0.037	B	0.529	N	0.033
		205	K	N	0.058	N	0.026	N	0.026	B	0.518	N	0.02
		212	R	B	0.23	B	0.132	N	0.092	B	0.59	N	0.039
		213	L	N	0.035	N	0.021	N	0.064	B	0.52	N	0.013
		214	F	N	0.034	N	0.066	N	0.048	B	0.528	N	0.018
		216	V	N	0.028	N	0.029	B	0.118	N	0.008	N	0.022
		218	P	N	0.041	B	0.149	N	0.037	N	0.012	N	0.047
		248	G	N	0.05	N	0.015	N	0.06	B	0.095	N	0.033
		274	D	B	0.113	B	0.149	N	0.073	N	0.037	B	0.198
		275	Y	B	0.132	B	0.114	N	0.035	B	0.08	N	0.066
		276	K	N	0.094	N	0.084	N	0.058	B	0.716	N	0.064
		277	A	B	0.098	N	0.062	N	0.041	B	0.544	N	0.056
		278	F	N	0.063	N	0.073	N	0.035	B	0.545	N	0.019
		279	D	N	0.048	N	0.065	N	0.046	B	0.521	N	0.061
		280	G	N	0.047	N	0.038	N	0.035	B	0.513	N	0.038
		319	S	N	0.037	N	0.015	B	0.135	N	0.007	N	0.014
		332	I	N	0.041	N	0.06	N	0.042	N	0.059	B	0.118
		333	P	N	0.047	N	0.023	N	0.042	B	0.078	B	0.168
		334	S	N	0.055	N	0.078	N	0.049	B	0.114	B	0.304
		335	G	B	0.168	N	0.077	N	0.054	B	0.577	B	0.119
		336	C	N	0.073	B	0.12	B	0.106	N	0.038	N	0.031
		337	A	N	0.026	N	0.023	N	0.025	N	0.035	B	0.239
		339	T	N	0.039	B	0.557	N	0.061	N	0.031	N	0.051
		343	N	N	0.035	N	0.061	B	0.31	N	0.017	N	0.03
		376	Y	B	0.163	N	0.042	N	0.049	B	0.24	N	0.027
		377	G	N	0.027	N	0.04	N	0.052	B	0.109	B	0.102
		378	D	N	0.075	N	0.106	N	0.079	B	0.175	N	0.035
		379	D	N	0.068	N	0.042	N	0.049	B	0.715	N	0.029
		446	L	B	0.206	N	0.049	N	0.032	N	0.012	N	0.046
		568	K	B	0.287	N	0.081	N	0.072	N	0.014	N	0.015
		583	V	N	0.029	B	0.113	N	0.037	N	0.02	N	0.017
		595	L	B	0.103	N	0.054	N	0.061	N	0.042	N	0.014
		596	P	N	0.037	B	0.181	N	0.042	B	0.11	N	0.031
		598	G	N	0.072	B	0.42	N	0.056	N	0.011	N	0.038
		600	G	B	0.157	B	0.209	N	0.035	N	0.02	N	0.029
		698	T	N	0.053	N	0.029	N	0.027	N	0.004	B	0.153
		699	N	N	0.047	N	0.018	N	0.033	N	0.004	B	0.198
		745	G	N	0.044	N	0.069	B	0.097	N	0.006	N	0.061
		746	G	B	0.109	B	0.334	B	0.096	N	0.064	N	0.077
		796	T	N	0.06	N	0.045	N	0.035	N	0.009	B	0.273
GHu 1E Pol*/Sd	ATP: 15	34	T	B	0.129	N	0.071	N	0.033	N	0.007	N	0.016
	ADP: 12	139	G	B	0.105	B	0.119	N	0.053	N	0.039	N	0.02
	AMP: 6	153	K	B	0.1	N	0.059	N	0.036	N	0.023	N	0.016
	GTP: 17	195	T	N	0.089	N	0.024	B	0.159	N	0.037	N	0.015
	GDP: 11	197	K	B	0.167	N	0.023	B	0.161	B	0.532	N	0.068
		198	D	N	0.086	N	0.041	N	0.052	N	0.053	B	0.313
		201	L	N	0.038	N	0.041	N	0.038	B	0.527	N	0.029
		205	K	N	0.062	N	0.027	N	0.031	B	0.517	N	0.021
		212	R	B	0.168	B	0.149	B	0.137	B	0.548	N	0.04
		213	L	N	0.035	N	0.02	N	0.061	B	0.517	N	0.015
		214	F	N	0.033	N	0.07	N	0.046	B	0.524	N	0.019
		216	V	N	0.03	N	0.025	B	0.15	N	0.01	N	0.021
		218	P	N	0.046	B	0.211	N	0.038	N	0.014	N	0.045
		248	G	N	0.059	N	0.023	N	0.056	B	0.076	N	0.04
		250	N	N	0.057	N	0.067	N	0.041	N	0.064	B	0.11
		251	P	N	0.041	N	0.063	N	0.035	N	0.04	B	0.113
		274	D	B	0.122	B	0.136	N	0.087	N	0.038	B	0.169
		275	Y	B	0.113	N	0.086	N	0.034	N	0.06	N	0.061
		276	K	N	0.086	N	0.095	N	0.05	B	0.611	N	0.048
		277	A	N	0.072	N	0.061	N	0.035	B	0.536	N	0.032
		278	F	N	0.07	N	0.056	N	0.041	B	0.55	N	0.02
		279	D	N	0.039	N	0.035	N	0.042	B	0.52	N	0.06
		280	G	N	0.052	N	0.028	N	0.034	B	0.514	N	0.032
		333	P	N	0.062	N	0.044	N	0.039	N	0.046	B	0.131
		334	S	N	0.054	N	0.08	N	0.06	N	0.06	B	0.28
		335	G	B	0.161	N	0.092	N	0.051	B	0.554	N	0.067
		336	C	B	0.203	N	0.086	N	0.06	N	0.039	N	0.033
		337	A	N	0.027	N	0.023	N	0.025	N	0.034	B	0.101
		339	T	N	0.044	B	0.168	N	0.052	N	0.026	N	0.039
		343	N	N	0.039	N	0.071	B	0.19	N	0.017	N	0.026
		376	Y	B	0.164	N	0.059	N	0.07	B	0.197	N	0.027
		377	G	N	0.038	N	0.045	N	0.062	B	0.085	N	0.09
		378	D	N	0.059	B	0.113	N	0.067	B	0.122	N	0.029
		379	D	N	0.078	N	0.046	N	0.048	B	0.692	N	0.025
		446	L	B	0.225	N	0.036	N	0.03	N	0.011	N	0.041
		595	L	B	0.103	N	0.03	N	0.045	N	0.029	N	0.017
		596	P	N	0.023	B	0.329	N	0.045	N	0.072	N	0.028
		598	G	N	0.057	B	0.436	N	0.047	N	0.019	N	0.043
		600	G	B	0.208	B	0.19	N	0.036	N	0.027	N	0.061
		602	G	N	0.066	B	0.109	N	0.037	N	0.015	N	0.021
		640	P	N	0.056	N	0.021	N	0.04	N	0.009	B	0.121
		644	A	N	0.04	B	0.111	N	0.027	N	0.009	N	0.03
		745	G	B	0.108	N	0.037	N	0.056	N	0.008	N	0.058
		746	G	B	0.121	B	0.305	B	0.136	N	0.03	N	0.05
		794	T	N	0.022	N	0.04	N	0.029	N	0.005	B	0.105
		796	S	N	0.057	N	0.048	N	0.038	N	0.01	B	0.307
		797	S	N	0.012	N	0.028	N	0.032	N	0.009	B	0.103
F13 2A HP/Sd	ATP: 4	6	Y	B	0.109	N	0.029	N	0.045	N	0.011	N	0.017
	ADP: 0	63	K	N	0.04	N	0.039	N	0.033	B	0.077	B	0.273
	AMP: 0	66	S	B	0.099	N	0.022	N	0.084	N	0.018	N	0.025
	GTP: 2	67	G	N	0.042	N	0.022	N	0.037	B	0.085	N	0.011
	GDP: 2	103	P	B	0.125	N	0.085	N	0.024	N	0.018	N	0.013
		134	R	B	0.097	N	0.023	N	0.03	N	0.01	N	0.035
		252	S	N	0.033	N	0.06	N	0.04	N	0.046	B	0.102
GHu 2A HP/Sd	ATP: 2	63	K	N	0.039	N	0.039	N	0.033	N	0.072	B	0.25
	ADP: 1	66	F	B	0.107	N	0.022	N	0.076	N	0.018	N	0.025
	AMP: 0	67	G	N	0.042	N	0.021	N	0.037	B	0.078	N	0.012
	GTP: 1	85	R	N	0.028	B	0.116	N	0.021	N	0.014	N	0.01
	GDP: 1	104	P	B	0.146	N	0.072	N	0.022	N	0.015	N	0.016
F13 2B MP	ATP: 15	6	T	N	0.071	B	0.128	N	0.029	N	0.026	N	0.022
	ADP: 2	8	G	B	0.152	N	0.029	N	0.028	N	0.014	N	0.024
	AMP: 2	114	P	N	0.091	B	0.112	N	0.039	N	0.059	N	0.018
	GTP: 9	115	T	B	0.202	N	0.031	N	0.036	N	0.044	N	0.016
	GDP: 6	116	G	B	0.109	N	0.048	N	0.037	N	0.036	N	0.021
		117	T	B	0.154	N	0.029	N	0.026	N	0.025	N	0.016
		119	T	B	0.124	N	0.021	N	0.034	N	0.015	N	0.013
		145	I	N	0.043	N	0.064	B	0.201	N	0.011	N	0.016
		146	D	B	0.112	N	0.033	N	0.078	N	0.036	N	0.053
		147	A	B	0.138	N	0.102	N	0.046	N	0.043	B	0.118
		148	L	B	0.106	N	0.016	N	0.022	N	0.023	N	0.044
		159	G	N	0.047	N	0.035	N	0.039	B	0.079	N	0.021
		170	Y	N	0.052	N	0.062	B	0.165	N	0.019	N	0.029
		171	G	N	0.067	N	0.035	N	0.046	N	0.03	B	0.107
		172	H	N	0.023	N	0.043	N	0.062	B	0.176	B	0.152
		221	T	N	0.075	N	0.045	N	0.039	B	0.097	N	0.025
		222	N	N	0.033	N	0.037	N	0.059	B	0.254	N	0.022
		223	A	N	0.091	N	0.036	N	0.055	B	0.092	N	0.015
		224	T	B	0.248	N	0.035	N	0.031	N	0.034	N	0.023
		250	T	N	0.034	N	0.029	N	0.029	N	0.01	B	0.124
		273	T	B	0.101	N	0.019	N	0.063	N	0.018	N	0.012
		278	P	N	0.03	N	0.083	N	0.037	B	0.111	N	0.023
		279	E	B	0.1	N	0.062	N	0.041	B	0.095	N	0.048
		280	G	B	0.118	N	0.054	N	0.033	N	0.052	N	0.011
		296	G	B	0.098	N	0.027	N	0.04	N	0.062	N	0.011
		297	S	B	0.144	N	0.051	N	0.033	N	0.019	N	0.009
		327	R	B	0.135	N	0.078	N	0.039	N	0.018	N	0.016
		330	R	N	0.038	N	0.049	N	0.035	N	0.049	B	0.115
		331	N	N	0.054	N	0.018	N	0.029	B	0.13	B	0.247
		334	L	N	0.053	N	0.013	N	0.03	B	0.083	N	0.011
GHu 2B MP	ATP: 11	6	T	N	0.08	B	0.121	N	0.029	N	0.026	N	0.022
	ADP: 1	8	G	B	0.107	N	0.03	N	0.028	N	0.014	N	0.024
	AMP: 2	115	T	B	0.195	N	0.03	N	0.031	N	0.045	N	0.016
	GTP: 8	145	I	N	0.043	N	0.061	B	0.148	N	0.011	N	0.017
	GDP: 6	146	D	B	0.106	N	0.032	N	0.073	N	0.033	B	0.145
		147	A	B	0.102	N	0.095	N	0.046	N	0.042	B	0.11
		148	L	B	0.117	N	0.017	N	0.025	N	0.037	N	0.045
		170	Y	N	0.054	N	0.061	B	0.192	N	0.019	N	0.03
		171	G	N	0.065	N	0.035	N	0.047	N	0.031	B	0.109
		172	H	N	0.023	N	0.044	N	0.063	B	0.182	B	0.159
		221	T	N	0.076	N	0.045	N	0.039	B	0.099	N	0.024
		222	N	N	0.033	N	0.036	N	0.06	B	0.255	N	0.022
		223	A	N	0.09	N	0.036	N	0.055	B	0.093	N	0.015
		224	T	B	0.255	N	0.035	N	0.031	N	0.034	N	0.023
		250	T	N	0.036	N	0.029	N	0.029	N	0.01	B	0.121
		278	P	N	0.03	N	0.083	N	0.037	B	0.113	N	0.023
		279	E	B	0.099	N	0.062	N	0.041	B	0.091	N	0.046
		280	G	B	0.113	N	0.054	N	0.033	N	0.051	N	0.011
		297	S	B	0.132	N	0.049	N	0.032	N	0.019	N	0.008
		323	S	B	0.104	N	0.036	N	0.034	N	0.032	N	0.01
		327	R	B	0.114	N	0.067	N	0.04	N	0.018	N	0.015
		331	N	N	0.053	N	0.019	N	0.03	B	0.104	B	0.222
		334	L	N	0.061	N	0.013	N	0.031	B	0.084	N	0.011
F13 2C CP	ATP: 8	53	V	N	0.022	B	0.12	N	0.016	N	0.012	N	0.023
	ADP: 9	55	R	N	0.085	B	0.125	N	0.051	N	0.023	N	0.018
	AMP: 2	70	F	N	0.024	N	0.009	B	0.147	N	0.016	N	0.014
	GTP: 4	71	D	B	0.141	B	0.123	N	0.044	N	0.026	N	0.023
	GDP: 4	72	A	B	0.183	N	0.011	N	0.043	N	0.024	N	0.035
		171	D	N	0.011	N	0.02	N	0.027	N	0.049	B	0.245
		172	P	N	0.047	N	0.032	N	0.06	N	0.041	B	0.117
		207	V	B	0.166	N	0.037	N	0.032	N	0.01	N	0.013
		218	L	N	0.037	N	0.053	B	0.101	N	0.065	N	0.059
		238	H	N	0.06	B	0.121	N	0.035	N	0.018	N	0.037
		246	S	B	0.116	N	0.043	N	0.028	N	0.023	N	0.016
		260	M	N	0.024	B	0.113	N	0.027	N	0.011	N	0.018
		314	P	N	0.039	N	0.038	N	0.032	B	0.119	N	0.019
		329	Q	B	0.109	N	0.02	N	0.048	N	0.016	N	0.018
		343	F	B	0.141	N	0.026	N	0.023	N	0.007	N	0.013
		358	L	N	0.023	B	0.174	N	0.024	N	0.021	N	0.012
		366	G	N	0.013	N	0.021	N	0.044	B	0.112	N	0.025
		368	R	N	0.087	B	0.129	N	0.069	N	0.068	N	0.021
		382	G	N	0.032	N	0.02	N	0.04	B	0.096	N	0.033
		384	N	N	0.055	N	0.049	N	0.071	N	0.044	B	0.112
		423	K	B	0.126	N	0.075	N	0.028	N	0.029	N	0.02
		440	A	N	0.039	N	0.016	N	0.022	B	0.081	N	0.015
		441	I	B	0.297	N	0.076	N	0.044	N	0.07	N	0.009
		498	G	N	0.059	B	0.107	N	0.029	N	0.049	N	0.036
		500	T	N	0.056	N	0.036	N	0.041	N	0.023	B	0.272
		503	P	N	0.05	B	0.127	N	0.035	N	0.042	N	0.019
GHu 2C CP	ATP: 10	55	R	N	0.056	B	0.123	N	0.062	N	0.025	N	0.019
	ADP: 8	70	F	N	0.023	N	0.011	B	0.169	N	0.022	N	0.016
	AMP: 2	71	D	B	0.139	B	0.136	N	0.047	N	0.042	N	0.018
	GTP: 5	72	A	B	0.235	N	0.014	N	0.047	N	0.024	N	0.028
	GDP: 5	171	D	N	0.016	N	0.028	N	0.031	N	0.044	B	0.225
		183	T	N	0.058	B	0.113	N	0.035	N	0.017	N	0.011
		197	L	B	0.098	N	0.053	N	0.027	N	0.009	N	0.01
		207	V	B	0.175	N	0.04	N	0.031	N	0.01	N	0.012
		218	L	N	0.039	N	0.058	B	0.109	N	0.059	N	0.06
		238	H	N	0.057	B	0.125	N	0.035	N	0.016	N	0.033
		246	S	B	0.118	N	0.039	N	0.028	N	0.023	N	0.016
		293	R	N	0.01	N	0.024	N	0.02	N	0.015	B	0.105
		314	P	N	0.037	N	0.033	N	0.032	B	0.111	N	0.019
		329	Q	B	0.102	N	0.024	N	0.048	N	0.015	N	0.016
		357	T	N	0.016	N	0.051	N	0.034	B	0.087	N	0.015
		358	L	N	0.027	B	0.14	N	0.025	N	0.023	N	0.013
		366	G	N	0.016	N	0.024	N	0.044	B	0.103	N	0.024
		368	R	B	0.098	B	0.128	N	0.094	N	0.062	N	0.023
		382	G	N	0.037	N	0.019	N	0.05	B	0.081	N	0.032
		384	N	N	0.045	N	0.047	N	0.051	N	0.042	B	0.11
		385	P	N	0.065	N	0.048	N	0.037	N	0.027	B	0.121
		406	W	B	0.121	N	0.092	N	0.037	N	0.033	N	0.026
		423	K	B	0.206	N	0.059	N	0.029	N	0.014	N	0.021
		440	A	N	0.018	N	0.018	N	0.031	B	0.143	N	0.016
		456	A	B	0.108	N	0.041	N	0.041	N	0.036	N	0.018
		498	G	N	0.06	B	0.109	N	0.03	N	0.061	N	0.034
		500	T	N	0.051	N	0.036	N	0.039	N	0.022	B	0.118
		503	P	N	0.046	B	0.124	N	0.035	N	0.039	N	0.019
CO2_A17d 3A ?	ATP: 6	23	P	N	0.037	N	0.045	N	0.057	B	0.444	N	0.04
	ADP: 1	46	R	N	0.028	N	0.034	N	0.034	B	0.137	N	0.019
	AMP: 7	47	A	N	0.038	N	0.058	B	0.113	N	0.022	N	0.017
	GTP: 3	97	K	B	0.119	N	0.042	N	0.029	N	0.011	N	0.075
	GDP: 3	125	K	N	0.071	B	0.108	N	0.03	N	0.037	N	0.053
		127	G	N	0.094	N	0.03	B	0.103	N	0.023	N	0.009
		131	Q	B	0.124	N	0.038	N	0.059	N	0.013	N	0.025
		132	T	N	0.05	N	0.02	N	0.039	N	0.01	B	0.107
		144	S	N	0.039	N	0.025	B	0.095	N	0.014	N	0.014
		145	L	N	0.026	N	0.015	B	0.168	N	0.012	N	0.014
		146	L	N	0.017	N	0.016	B	0.294	N	0.019	N	0.011
		202	R	B	0.132	N	0.06	N	0.039	N	0.021	N	0.016
		211	S	N	0.036	N	0.031	N	0.04	N	0.023	B	0.114
		212	R	N	0.045	N	0.018	N	0.041	B	0.085	N	0.022
		214	G	N	0.08	N	0.034	N	0.061	N	0.029	B	0.113
		215	C	B	0.132	N	0.038	N	0.068	N	0.032	N	0.026
		217	S	B	0.097	N	0.03	N	0.024	N	0.027	N	0.013
		244	R	B	0.154	N	0.024	N	0.034	N	0.012	N	0.011
		245	V	N	0.03	N	0.026	B	0.113	N	0.025	N	0.023
		292	R	N	0.037	N	0.021	B	0.108	N	0.028	N	0.032
F13 3A ?	ATP: 4	39	K	B	0.121	N	0.082	N	0.026	N	0.01	N	0.019
	ADP: 0	43	P	B	0.099	N	0.016	N	0.021	N	0.013	N	0.005
	AMP: 0	67	L	B	0.116	N	0.015	N	0.022	N	0.017	N	0.013
	GTP: 4	104	P	N	0.017	N	0.019	N	0.033	B	0.184	N	0.014
	GDP: 5	112	P	N	0.018	N	0.046	N	0.047	B	0.084	N	0.039
		138	P	N	0.025	N	0.013	N	0.039	B	0.084	N	0.026
		187	S	N	0.03	N	0.074	N	0.052	N	0.015	B	0.186
		188	E	N	0.05	N	0.049	N	0.027	N	0.019	B	0.126
		189	G	B	0.119	N	0.024	N	0.052	N	0.014	N	0.042
		248	A	N	0.052	N	0.014	N	0.022	N	0.013	B	0.164
		313	K	N	0.037	N	0.035	N	0.029	N	0.026	B	0.108
		314	P	N	0.022	N	0.037	N	0.026	B	0.092	B	0.215
LR4/29 3A ?	ATP: 4	23	K	B	0.159	N	0.037	N	0.029	N	0.014	N	0.075
	ADP: 3	51	K	B	0.104	B	0.142	N	0.027	N	0.03	N	0.031
	AMP: 3	71	A	N	0.017	N	0.012	B	0.235	N	0.014	N	0.01
	GTP: 0	78	K	N	0.037	B	0.111	N	0.033	N	0.012	N	0.016
	GDP: 0	144	C	B	0.1	N	0.038	N	0.049	N	0.031	N	0.025
		162	S	N	0.021	B	0.165	N	0.031	N	0.016	N	0.033
		173	Q	B	0.117	N	0.022	N	0.032	N	0.013	N	0.01
		174	V	N	0.022	N	0.027	B	0.109	N	0.027	N	0.024
		222	R	N	0.037	N	0.021	B	0.109	N	0.029	N	0.033
Py17 3A ?	ATP: 7	60	K	B	0.113	N	0.043	N	0.029	N	0.011	N	0.075
	ADP: 1	88	K	N	0.069	B	0.111	N	0.03	N	0.038	N	0.053
	AMP: 5	89	A	N	0.044	N	0.031	N	0.03	N	0.034	N	0.036
	GTP: 0	90	G	N	0.095	N	0.03	B	0.104	N	0.024	N	0.009
	GDP: 2	91	P	B	0.097	N	0.026	N	0.036	N	0.012	N	0.009
		94	Q	B	0.103	N	0.035	N	0.057	N	0.012	N	0.024
		95	T	N	0.042	N	0.022	N	0.038	N	0.009	B	0.106
		108	L	N	0.024	N	0.016	B	0.183	N	0.012	N	0.015
		109	L	N	0.016	N	0.014	B	0.309	N	0.017	N	0.011
		165	R	B	0.107	N	0.059	N	0.044	N	0.025	N	0.017
		178	C	B	0.126	N	0.038	N	0.068	N	0.03	N	0.026
		180	S	B	0.099	N	0.03	N	0.023	N	0.027	N	0.013
		207	R	B	0.151	N	0.025	N	0.034	N	0.012	N	0.01
		208	V	N	0.03	N	0.026	B	0.118	N	0.024	N	0.023
		255	R	N	0.037	N	0.021	B	0.106	N	0.029	N	0.033
REFKE1 3A ?	ATP: 4	23	K	B	0.16	N	0.039	N	0.03	N	0.015	N	0.077
	ADP: 1	51	K	B	0.106	B	0.133	N	0.028	N	0.029	N	0.033
	AMP: 4	70	L	N	0.025	N	0.015	B	0.147	N	0.013	N	0.016
	GTP: 0	71	V	N	0.016	N	0.011	B	0.351	N	0.016	N	0.01
	GDP: 0	144	C	B	0.1	N	0.038	N	0.049	N	0.032	N	0.025
		173	Q	B	0.122	N	0.022	N	0.031	N	0.013	N	0.01
		174	V	N	0.023	N	0.026	B	0.113	N	0.026	N	0.023
		222	R	N	0.037	N	0.021	B	0.109	N	0.029	N	0.033
SACH44 3A ?	ATP: 3	23	P	N	0.036	N	0.044	N	0.059	B	0.5	N	0.041
	ADP: 0	46	R	N	0.028	N	0.034	N	0.034	B	0.137	N	0.019
	AMP: 7	47	A	N	0.038	N	0.06	B	0.111	N	0.021	N	0.017
	GTP: 2	97	K	B	0.118	N	0.038	N	0.029	N	0.011	N	0.066
	GDP: 0	127	G	N	0.092	N	0.032	B	0.127	N	0.023	N	0.009
		131	Q	B	0.099	N	0.029	N	0.059	N	0.013	N	0.021
		144	S	N	0.035	N	0.024	B	0.097	N	0.01	N	0.016
		145	L	N	0.023	N	0.018	B	0.197	N	0.011	N	0.018
		146	L	N	0.014	N	0.013	B	0.284	N	0.014	N	0.01
		244	R	B	0.107	N	0.022	N	0.035	N	0.015	N	0.01
		245	V	N	0.025	N	0.025	B	0.112	N	0.024	N	0.022
		292	R	N	0.037	N	0.02	B	0.11	N	0.028	N	0.032
SWT6 3A ?	ATP: 6	23	P	N	0.037	N	0.046	N	0.059	B	0.487	N	0.041
	ADP: 0	46	R	N	0.028	N	0.034	N	0.034	B	0.142	N	0.019
	AMP: 8	47	A	N	0.038	N	0.059	B	0.114	N	0.022	N	0.017
	GTP: 2	97	K	B	0.118	N	0.042	N	0.029	N	0.011	N	0.076
	GDP: 0	127	G	B	0.111	N	0.03	B	0.103	N	0.023	N	0.008
		129	S	B	0.099	N	0.048	N	0.042	N	0.025	N	0.012
		131	H	B	0.12	N	0.035	N	0.062	N	0.015	N	0.028
		144	S	N	0.039	N	0.026	B	0.101	N	0.014	N	0.016
		145	L	N	0.028	N	0.015	B	0.163	N	0.013	N	0.015
		146	L	N	0.018	N	0.014	B	0.303	N	0.019	N	0.012
		151	G	N	0.029	N	0.028	B	0.106	N	0.013	N	0.014
		202	R	B	0.105	N	0.057	N	0.045	N	0.025	N	0.017
		244	R	B	0.155	N	0.024	N	0.034	N	0.011	N	0.01
		245	V	N	0.031	N	0.025	B	0.118	N	0.024	N	0.023
		293	R	N	0.036	N	0.022	B	0.098	N	0.027	N	0.031
Zup 3A ?	ATP: 4	23	K	B	0.16	N	0.039	N	0.03	N	0.015	N	0.077
	ADP: 2	51	K	B	0.128	B	0.181	N	0.036	N	0.027	N	0.021
	AMP: 5	52	V	B	0.111	N	0.024	N	0.03	N	0.013	N	0.024
	GTP: 0	70	L	N	0.025	N	0.016	B	0.206	N	0.017	N	0.014
	GDP: 0	71	V	N	0.018	N	0.013	B	0.279	N	0.021	N	0.01
		144	C	B	0.097	N	0.038	N	0.049	N	0.029	N	0.025
		162	S	N	0.021	B	0.109	N	0.032	N	0.02	N	0.042
		174	V	N	0.024	N	0.027	B	0.11	N	0.028	N	0.023
		222	R	N	0.037	N	0.021	B	0.111	N	0.029	N	0.034
		224	T	N	0.055	N	0.018	B	0.096	N	0.008	N	0.038
