# Supplementary material for: Predictive Modeling of Proteins Encoded by a Plant Virus Sheds a New Light on Their Structure and Inherent Multifunctionality
Source: Biomolecules. 2024 Jan 2;14(1):62. doi: 10.3390/biom14010062 (PMC10813169; doi:10.3390/biom14010062)
Supplement: Supplementary file 1 [file biomolecules-14-00062-s001.zip › biomolecules-2773710-Table S7. Binding_Target_prediciton_table.xlsx]

## Sheet: Sheet1
Strain (model used/reference)	Protein name	Binding target	Binding sites	Total numbers of binding sites
F13 (C-I-TASSER)	1A VSR	ATP (a)	C12, T13, G14, K15, F17, Q93, E96, V98, V99, Q100, P103, P104, A105, D106, I107, S122, K269	17
GHu (C-I-TASSER)	1A VSR	ATP (a)	Q100, Y101, G102, P103, P104, A105, D106	7
F13 (D-I-TASSER MTD)	1B Hel*/VSR	ATP (a)	S367, Q368, S369, G370, K371, T372, I373	7
GHu (D-I-TASSER MTD)	1B Hel*/VSR	ATP (a)	Q368, S369, K371, T372, T373	5
F13 (Margis and Pinck 1992)	1D Pro	Protein (b)	H43, E87, L197	3
F13 (D-I-TASSER MTD)	1E Pol*/Sd	ATP (a)	K197, L201, K205, R212, L213, F214, Y275, K276, A277, F278, D279, S334, D378	13
GHu (D-I-TASSER MTD)	1E Pol*/Sd	ATP (a)	K197, L201, K205, R212, L213, F214, Y275, K276, A277, F278, D279, S334, N343, G377, D378	15
F13 (D-I-TASSER TM)	2A HP/Sd	ATP (a)	F4, Y5, Y6, Y9, Q41, S61, W62, K63, V64, G65, S66	11
GHu (Robetta)	2A HP/Sd	ATP (a)	R51, R184	2
F13 (AlphaFold2)	2B MP	ATP (a)	R37, Y170, G171, H172, A233, I234, S235, V236, G237, T238, P278, E279, G280	13
GHu (AlphaFold2)	2B MP	ATP (a)	Q48, P83, L85, R86, D107, I150, R194, A233, I234, S235, V236, T238, R249, T250, V251, A252, S253	17
F13 (D-I-TASSER MTD)	2C CP/Td	ATP (a)	E38, V223, R293, E411, F412, P490, R491, F494	8
GHU (D-I-TASSER MTD)	2C CP/Td	ATP (a)	D27, L202, A387, E411, E412	5
