# Supplementary material for: Predictive Modeling of Proteins Encoded by a Plant Virus Sheds a New Light on Their Structure and Inherent Multifunctionality
Source: Biomolecules. 2024 Jan 2;14(1):62. doi: 10.3390/biom14010062 (PMC10813169; doi:10.3390/biom14010062)
Supplement: Supplementary file 1 [file biomolecules-14-00062-s001.zip › biomolecules-2773710-Table S8. transmem_suppl_table.xlsx]

## Sheet: Sheet1
Strain	Protein	MembraneFold	DeepTMHMM	Split 4.0	Phobius	MEMSAT3	Phyre2	Overlap
F13	1A VSR	-	-	-	-	360-375	-	-
F13	1B Hel*/VSR	-	-	26-43 102-123 127-154 750 -779 785-801	102-121 127-151 752-769 775-794	55-70 94-119 123-152 156-171 220-250 754-783	101-128 132-152 191-220 231-251 750-780	102-119 132-151 754-779
F13	1C VPg	-	-	-	-	-	-	-
F13	1D Pro	-	-	179-200	-	16-31	-	-
F13	1E Pol*/Sd	-	-	-	-	213-236 311-329 333-356 640-655	-	-
F13	2A HP/Sd	-	-	-	-	236-251	-	-
F13	2B MP	-	-	-	-	184-199	-	-
F13	2C CP/Td	-	-	239-255	-	51-70 222-251	-	239-254
GHu	1A VSR	-	-	-	-	360-375	-	-
GHu	1B Hel*/VSR	-	-	25-44 92-116 121-151 159-173 750-776	98-118 130-151 752-772	97-127 131-161 220-250 753-782	96-118 122-152 160-175 192-220 227-251 752-782	96-116 131-151 753-776
GHu	1C VPg	-	-	-	-	-	-	-
GHu	1D Pro	-	-	179-200	-	16-31	-	-
GHu	1E Pol*/Sd	-	-	-	-	213-236 311-329 336-356 655-640	342-357 641-656	342-356
GHu	2A HP/Sd	-	-	-	-	237-252	-	-
GHu	2B MP	-	-	-	-	184-199	-	-
GHu	2C CP/Td	-	-	238- 254	-	51-70 222-251	-	238-251
CO2.A17d	3A ?	-	-	-	-	18-33	-	-
F13 (satellite)	3A ?	-	-	-	-	18-33	-	-
LR 4/29	3A ?	-	-	-	-	215-230	-	-
Py17	3A ?	-	-	-	-	248-263	-	-
REF KE1 10/2	3A ?	-	-	-	-	215-230	-	-
SACH44	3A ?	-	-	-	-	18-33	-	-
SWT6	3A ?	-	-	-	-	18-33	-	-
Zup 1/4-c2	3A ?	-	-	-	-	215-230	-	-
